# Supplementary material for: Digital Interventions for Older People Experiencing Homelessness: Systematic Scoping Review
Source: J Med Internet Res. 2025 Feb 21;27:e63898. doi: 10.2196/63898 (PMC11890140; doi:10.2196/63898)
Supplement: Multimedia Appendix 3 [file jmir_v27i1e63898_app3.xlsx]

## Sheet: Cover sheet
Database searches:	27th-28th July
A) Summary of number from each database into Endnote and post deduplication
B1)Exported citations from each database raw
B2) Strings used in each database and results retrieved

## Sheet: Summary PRISMA
	Interface	Database	Results	Endnote deduplication	2nd Pass in covidence
	Ovid	APA PsycArticles Full Text	2963	5412
		Embase Classic+Embase <1947 to 2023 July 26>	1769
		Global Health <1910 to 2023 Week 29>	316
		Ovid MEDLINE(R) and Epub Ahead of Print, In-Process, In-Data-Review & Other Non-Indexed Citations and Daily <1946 to July 25, 2023>	1345
			6393
	EBSCOHost	CINAHL Plus	874	757
		ERIC	292
		Education Abstracts (H.W. Wilson)	190
			995
	ProQuest	Sociological Abstracts (4,728)‎	4728‎	9608
		ProQuest Dissertations & Theses Global (3,784)‎	3784‎
		Social Services Abstracts (3,047)‎	3047‎
		Sociological Abstracts (2,148)‎	2148
		Applied Social Sciences Index & Abstracts (ASSIA) (2,094)‎	2094
			10888
	ACM		244	244
	IEEE		1279	1197
	Scopus		21	4
	Web of Science		3636	2441
	Policy commons		97	86
	Cochrane Library		233	163
	Total		23786	19912

## Sheet: 1. Ovid string
https://www.ezproxy.is.ed.ac.uk/login?url=http://ovidsp.ovid.com/ovidweb.cgi?T=JS&NEWS=N&PAGE=main&SHAREDSEARCHID=3JSZT3krt9fTyiIw7C6ntXsCzhbg7dmgGLWn116tNrmN4MEwUIhsLN7kIKCUKp4wz
APA PsycArticles Full Text
Embase Classic+Embase <1947 to 2023 July 26>
Global Health <1910 to 2023 Week 29>
Ovid MEDLINE(R) and Epub Ahead of Print, In-Process, In-Data-Review & Other Non-Indexed Citations and Daily <1946 to July 25, 2023>
1	(homeless* or temporary accommodation or roofless or unfit hous* or inadequate hous* or night shelter or shelter* or sofa surf* or rough sleep*).mp. [mp=ti, ab, tx, ct, sh, hw, tn, ot, dm, mf, dv, kf, fx, dq, cw, bt, nm, ox, px, rx, an, ui, sy, ux, mx]	81940
2	(information communication technolog* or cell phone* or mobile app* or mobile technolog* or mobile health or (m health or e health or mhealth or ehealth) or online or digital or (telehealth or tele health or telemedicine or tele medicine or telecare or tele care) or social media or internet or (web based or web-based) or wearable* or (Smartphone or smart phone) or Mobile phone or Instant messag* …	4363038
3	1 and 2	6393

## Sheet: 1.Ovid results
Copyright (c) 2000-2023 Ovid Technologies, Inc.
ORN	VN	DB	AN	AU	TI	SO	ZC	DT	PT	FTURL	XL	XL	UI	PB	CE	OT	BT	FA	TC
1	Ovid Technologies	Journals@Ovid	00748816-900000000-99546.	Bistricky, Steven L. Brickman, Sophie Littleton, Heather L. Short, Mary B.	Don't Fade on Me: Coping, Instrumental Support, and Posttraumatic Growth in the Year After a Catastrophic Hurricane-Flood. [Miscellaneous]	Traumatology	Publish Ahead of Print, POST AUTHOR CORRECTIONS, 12 June 2023	Don't Fade on Me: Coping, Instrumental Support, and Posttraumatic Growth in the Year After a Catastrophic Hurricane-Flood: PDF Only.	Miscellaneous.	Click here for full text options	SFX	LibKey Link
2	Ovid Technologies	Journals@Ovid	00000454-202393040-00001.	Hamel, Kayla Lichtenstein, Sidney Daley, Mardi Castillo, Maria Kidd, Sean	By Youth for Youth: Empowering Youth Experiencing Homelessness in Managua, Nicaragua. [Article]	American Journal of Orthopsychiatry 2023;93(4):279-292		Articles.	Article.	Click here for full text options	SFX	LibKey Link
3	Ovid Technologies	Journals@Ovid	00000454-202393030-00004.	Montero-Zamora, Pablo Salas-Wright, Christopher P. Maldonado-Molina, Mildred M. Brown, Eric C. Vos, Saskia R. Garcia, Maria Fernanda Scaramutti, Carolina Rodriguez, Jose Bates, Melissa M. Schwartz, Seth J.	Hurricane Stress, Cultural Stress, and Mental Health Among Hurricane Maria Migrants in the U.S. Mainland. [Article]	American Journal of Orthopsychiatry 2023;93(3):211-224		Articles.	Article.	Click here for full text options	SFX	LibKey Link
4	Ovid Technologies	Journals@Ovid	00000454-202393030-00003.	Prilleltensky, Isaac Scarpa, Michael P. Ness, Ottar Di Martino, Salvatore	Mattering, Wellness, and Fairness: Psychosocial Goods for the Common Good. [Article]	American Journal of Orthopsychiatry 2023;93(3):198-210		Articles.	Article.	Click here for full text options	SFX	LibKey Link
5	Ovid Technologies	Journals@Ovid	00000454-202393030-00002.	Hadida-Naus, Shirly Spector-Mersel, Gabriela Shiovitz-Ezra, Sharon	Alone in the Shadow of Terror: Strategies and Internal Resources of Older Adults Living Alone in a Continuous Traumatic Situation. [Article]	American Journal of Orthopsychiatry 2023;93(3):188-197		Articles.	Article.	Click here for full text options	SFX	LibKey Link
6	Ovid Technologies	Journals@Ovid	00000454-202393010-00002.	Itzhaki-Braun, Yael Feldman, Guy Frankenburg, Ruth Tene, Bar	"No Matter What, I Will Not Give Up": Community Practice on the Front Lines of COVID-19. [Article]	American Journal of Orthopsychiatry 2023;93(1):17-26		Articles.	Article.	Click here for full text options	SFX	LibKey Link
7	Ovid Technologies	Journals@Ovid	01369760-202354030-00005.	Rabinovitch, Aleksandra Cantarero, Katarzyna Szocik, Konrad	The Limits of Antiatheist Prejudice: Social Perception of Those Who Harm Animals. [Article]	Social Psychology 2023;54(3):180-192		Original Articles.	Article.	Click here for full text options	SFX	LibKey Link
8	Ovid Technologies	Journals@Ovid	01369759-202335010-00002.	Ponizovskiy, Vladimir Grigoryan, Lusine Hofmann, Wilhelm	Why Is Right-Wing Media Consumption Associated With Lower Compliance With COVID-19 Measures?. [Article]	Journal of Media Psychology: Theories, Methods, & Applications 2023;35(1):3-16		Original Articles.	Article.	Click here for full text options	SFX	LibKey Link
9	Ovid Technologies	Journals@Ovid	02071963-202330020-00003.	DeSousa, Maysa Rego, Kaitlyn	Perceived Scarcity Across Sociodemographic Backgrounds Predicts Self-Reported Health. [Article]	European Journal of Health Psychology 2023;30(2):74-86		Original Articles.	Article.	Click here for full text options	SFX	LibKey Link
10	Ovid Technologies	Journals@Ovid	00061280-202328020-00003.	Oliveira, Claudia Araujo, Eduardo Moreira, Diana Pacheco, Mara Calaboica, Claudia Santos, Anita	Digital Interventions to Support and Treat Victims of Intimate Partner Violence: A Systematic Review. [Article]	European Psychologist 2023;28(2):95-109		Original Articles and Reviews.	Article.	Click here for full text options	SFX	LibKey Link
11	Ovid Technologies	Journals@Ovid	00063906-202327020-00006.	Hodgetts, Darrin PhD 1, Hopner, Veronica PhD 1 Carr, Stuart PhD 1 Bar-Tal, Daniel PhD 2 Liu, James H. PhD 1 Saner, Raymond PhD 3 Yiu, Lichia PhD 4 Horgan, John PhD 5 Searle, Rosalind H PhD 6 Massola, Gustavo PhD 7 Hakim, Moh A. PhD 8 Marai, Leo PhD 9 King, Pita PhD 1 Moghaddam, Fathali PhD 10	Human Security Psychology: A Linking Construct for an Eclectic Discipline. [Article]	Review of General Psychology June 2023;27(2):177-193		Articles.	Article.	Click here for full text options	SFX	LibKey Link
12	Ovid Technologies	Journals@Ovid	00063906-202327010-00004.	Batchelder, Abigail W. PhD, MPH 1,2, Hagan, Melissa J. PhD, MPH 3,4	The Clinical Relevance of a Socioecological Conceptualization of Self-Worth. [Article]	Review of General Psychology March 2023;27(1):62-79		Articles.	Article.	Click here for full text options	SFX	LibKey Link
13	Ovid Technologies	Journals@Ovid	01189008-202320011-00013.	Levenson, Jill S. Craig, Shelley L. Austin, Ashley	Trauma-Informed and Affirmative Mental Health Practices With LGBTQ+ Clients. [Article]	Psychological Services 2023;20(S1) Supplement 1:134-144		Articles.	Article.	Click here for full text options	SFX	LibKey Link
14	Ovid Technologies	Journals@Ovid	01189008-202320011-00010.	Monick, Bailey Rehuher, Davis Wilczek, Katarzyna Helm, Susana	Eliminating Disparities in Youth Substance Use Among Native Hawaiian, Micronesian, and Sex and Gender Minorities: A Qualitative Needs Assessment From Interviews With Public Service Leaders. [Article]	Psychological Services 2023;20(S1) Supplement 1:103-116		Articles.	Article.	Click here for full text options	SFX	LibKey Link
15	Ovid Technologies	Journals@Ovid	01189008-202320011-00001.	Iwamasa, Gayle Y. Gray, Jacqueline S. Klee, Anne	Introduction to the Special Issue: Improving Access and Quality of Mental Health Care for Diverse Populations. [Miscellaneous]	Psychological Services 2023;20(S1) Supplement 1:1-6		Introduction.	Miscellaneous.	Click here for full text options	SFX	LibKey Link
16	Ovid Technologies	Journals@Ovid	01438460-202312010-00004.	Giboi, Courtney J. Nath, Sanjay R.	A Qualitative Examination of Transnational Identity Development in Multicountry Immersers. [Article]	International Perspectives in Psychology: Research, Practice, & Consultation 2023;12(1):38-54		Articles.	Article.	Click here for full text options	SFX	LibKey Link
17	Ovid Technologies	Journals@Ovid	02112925-202307000-00004.	Kironde, Emma Addis, Michael E.	Ugandan Men's Experiences and Perceptions of Their Fathering Roles. [Miscellaneous]	Psychology of Men & Masculinities July 2023;24(3):215-224		Research on Fathering.	Miscellaneous.	Click here for full text options	SFX	LibKey Link
18	Ovid Technologies	Journals@Ovid	01709761-202307000-00005.	Thompson, Robin A. Johnson, David Clancy, Grace L. Ashworth, Madison Sheridan, David Fletcher, Ernest	Impact of COVID-19 on Rural and Nonrural Recovery Housing in the United States. [Article]	Journal of Rural Mental Health July 2023;47(3):179-191		Articles.	Article.	Click here for full text options	SFX	LibKey Link
19	Ovid Technologies	Journals@Ovid	00063904-202307000-00004.	Winburn, Amanda Neal Keith, Sheerah Reysen, Rebekah	Examining Perceived Levels of Stress, Burnout, and Job Satisfaction Among Play Therapists. [Miscellaneous]	International Journal of Play Therapy July 2023;32(3):168-180		Examining Perceived Levels of Stress, Burnout, and Job Satisfaction Among Play Therapists.	Miscellaneous.	Click here for full text options	SFX	LibKey Link
20	Ovid Technologies	Journals@Ovid	01762424-202307000-00006.	Olsson, Henrik Barman-Adhikari, Anamika Galesic, Mirta Hsu, Hsun-Ta Rice, Eric	Cognitive Strategies for Peer Judgments. [Article]	Decision July 2023;10(3):268-287		Articles.	Article.	Click here for full text options	SFX	LibKey Link
21	Ovid Technologies	Journals@Ovid	01429398-202307000-00017.	Oloniniyi, Ibidunni Olapeju Ibigbami, Olanrewaju Oginni, Olakunle Ayokunmi Ugo, Victor Adelola, Aderopo Esan, Olufemi Abiodun Amiola, Ayomipo Daropale, Oluwatosin Ebuka, Matthew Esan, Oladoyin Mapayi, Boladale	Prevalence and Pattern of Intimate Partner Violence During COVID-19 Pandemic Among Nigerian Adults. [Miscellaneous]	Psychological Trauma: Theory, Research, Practice, & Policy July 2023;15(5):868-876		COVID-19.	Miscellaneous.	Click here for full text options	SFX	LibKey Link
22	Ovid Technologies	Journals@Ovid	01429398-202307000-00010.	Dixon, Kelly E. Mahoney, Colin T. Samuelson, Kristin W.	Ongoing Traumatic Stress During a Global Pandemic. [Miscellaneous]	Psychological Trauma: Theory, Research, Practice, & Policy July 2023;15(5):808-818		COVID-19.	Miscellaneous.	Click here for full text options	SFX	LibKey Link
23	Ovid Technologies	Journals@Ovid	01429398-202307000-00009.	Holman, E. Alison Jones, Nickolas M. Garfin, Dana Rose Silver, Roxane Cohen	Distortions in Time Perception During Collective Trauma: Insights From a National Longitudinal Study During the COVID-19 Pandemic. [Miscellaneous]	Psychological Trauma: Theory, Research, Practice, & Policy July 2023;15(5):800-807		COVID-19.	Miscellaneous.	Click here for full text options	SFX	LibKey Link
24	Ovid Technologies	Journals@Ovid	01437492-202307000-00005.	Wood, Leila Baumler, Elizabeth Hairston, Dixie Brashear, Barbie Temple, Jeff R.	Intimate Partner Violence During COVID-19: Demographic and Economic Correlates of Survivor Experiences. [Article]	Psychology of Violence July 2023;13(4):308-318		Articles.	Article.	Click here for full text options	SFX	LibKey Link
25	Ovid Technologies	Journals@Ovid	00011905-202306000-00010.	Burke, Kelly C. Peter-Hagene, Liana C. Jones, Tayler M. Bottoms, Bette L. Amaravadi, Sankhya Garcia, Brandon Richardson, Kaitlynn Sachdev, Kajal	Harming Cats and Dogs: People Are as Morally Outraged, but Not as Punitive, in Animal Versus Human Abuse Cases. [Miscellaneous Article]	Humanistic Psychologist June 2023;51(2):207-217		Animal Welfare.	Miscellaneous Article.	Click here for full text options	SFX	LibKey Link
26	Ovid Technologies	Journals@Ovid	00042740-202306000-00016.	Cheek, Nathan N.	People Think the Everyday Effects of the COVID-19 Pandemic Are Not as Bad for People in Poverty. [Article]	Journal of Experimental Psychology: Applied June 2023;29(2):425-439		Articles.	Article.	Click here for full text options	SFX	LibKey Link
27	Ovid Technologies	Journals@Ovid	00044321-202306000-00003.	Slanzi, Crystal M. Brusilovskiy, Eugene McCormick, Bryan Snethen, Gretchen Salzer, Mark S.	Participation in Arts and Culture Among Individuals With Serious Mental Illnesses and Its Relationship to Quality of Life and Recovery. [Article]	Psychiatric Rehabilitation Journal June 2023;46(2):117-126		Articles.	Article.	Click here for full text options	SFX	LibKey Link
28	Ovid Technologies	Journals@Ovid	01369758-202306000-00007.	Liou, Daniel D. Martinez, Jo Ann L. Rotheram-Fuller, Erin	Latinas at a Hispanic-Serving Institution: Resilient Resistance Affirming Race-Gender Expectancies for College Attainment. [Article]	Journal of Diversity in Higher Education June 2023;16(3):333-345		Articles.	Article.	Click here for full text options	SFX	LibKey Link
29	Ovid Technologies	Journals@Ovid	01369758-202306000-00001.	Saunders, Rachel Lim, Jae Hoon Harris, Henry L.	Bended Womanhood Bended Back: The Intersection of Race, Gender, and Culture in Women of Color Veterans and Their Transition Into Higher Education. [Article]	Journal of Diversity in Higher Education June 2023;16(3):261-272		Articles.	Article.	Click here for full text options	SFX	LibKey Link
30	Ovid Technologies	Journals@Ovid	01515543-202306000-00002.	Ceroni, Taylor L. Ennis, Chelsea R. Franklin, C. Laurel	The COVID-19 Pandemic: Implications for Intimate Partner Violence. [Article]	Couple and Family Psychology: Research and Practice June 2023;12(2):66-72		Articles.	Article.	Click here for full text options	SFX	LibKey Link
31	Ovid Technologies	Journals@Ovid	00748816-202306000-00009.	Signal, Tania Casey, Alicia Taylor, Nik	Does the Talk Match the Numbers? ProQOL and Compassion Fatigue in Animal Rescue. [Article]	Traumatology June 2023;29(2):174-182		Articles.	Article.	Click here for full text options	SFX	LibKey Link
32	Ovid Technologies	Journals@Ovid	00748816-202306000-00006.	Meraj, Naila Arbeau, Kim Fadiya, Bamidele Ketelaars, Tom St. Pierre, Jeff Swart, Greta Toni Zayed, Richard	Introducing the Adverse Life Events Inventory for Children (ALEIC): An Examination of Adverse Experiences and Related Impacts in a Large Clinical Sample of Children and Youth. [Article]	Traumatology June 2023;29(2):137-148		Articles.	Article.	Click here for full text options	SFX	LibKey Link
33	Ovid Technologies	Journals@Ovid	00748816-202306000-00004.	Borders, L. DiAnne Lowman, Madeleine Morris Eicher, Phyllis A. Phifer, Joy Kelly	Trauma-Informed Supervision of Trainees: Practices of Supervisors Trained in Both Trauma and Clinical Supervision. [Article]	Traumatology June 2023;29(2):125-136		Articles.	Article.	Click here for full text options	SFX	LibKey Link
34	Ovid Technologies	Journals@Ovid	00004730-202306000-00002.	Connolly Gibbons, Mary Beth Duong, Lang Zoupou, Eirini Kashden, Jody Fisher, Jena Crits-Christoph, Paul	Randomized Controlled Trial Evaluating Feedback to Community-Based Therapists Based on Patient Reports of Trust and Respect. [Miscellaneous Article]	Journal of Consulting & Clinical Psychology June 2023;91(6):337-349		Evaluating Feedback to Community-Based Therapists.	Miscellaneous Article.	Click here for full text options	SFX	LibKey Link
35	Ovid Technologies	Journals@Ovid	00012003-202306000-00005.	Kachingwe, Olivia N. Reynolds, Katelyn D. Blakely, Lenora Aparicio, Elizabeth M.	Sexual Health Communication Among Black Father-Daughter Dyads: A Grounded Theory Study. [Miscellaneous Article]	Journal of Family Psychology June 2023;37(4):464-474		Race, Ethnicity, and Family Functioning.	Miscellaneous Article.	Click here for full text options	SFX	LibKey Link
36	Ovid Technologies	Journals@Ovid	01906592-202306000-00002.	Taknint, Joelle T. Rojas Perez, Oscar F. Mattar, Sandra Piwowarczyk, Linda	Teletherapy Trauma Treatment in Context: Caring for Refugee Patients During and Beyond the COVID-19 Pandemic. [Article]	Practice Innovations June 2023;8(2):89-101		Articles.	Article.	Click here for full text options	SFX	LibKey Link
37	Ovid Technologies	Journals@Ovid	01906592-202306000-00001.	Guyon-Harris, Katherine L. Jacobs, Jacqueline Lavin, Kelly Moran Vozar, Tracy E.	Perinatal Substance Use and the Underpinnings of Addiction and Attachment: Implications for Parenting Interventions. [Article]	Practice Innovations June 2023;8(2):75-88		Articles.	Article.	Click here for full text options	SFX	LibKey Link
38	Ovid Technologies	Journals@Ovid	01756958-202306000-00008.	Milton, David Cole Knutson, Douglas	Family of Origin, Not Chosen Family, Predicts Psychological Health in a LGBTQ+ Sample. [Article]	Psychology of Sexual Orientation and Gender Diversity June 2023;10(2):269-278		Articles.	Article.	Click here for full text options	SFX	LibKey Link
39	Ovid Technologies	Journals@Ovid	00042123-202305000-00009.	Rogers, Megan L. Richards, Jenelle A. Cao, Erjia Krumerman, Mia Barzilay, Shira Blum, Yarden Chistopolskaya, Ksenia Cinka, Elif Dudeck, Manuela Husain, M. Ishrat Yilmaz, Fatma Kantas Kravtsova, Natalia A. Kusmirek, Oskar Menon, Vikas Peper-Nascimento, Jefte Pilecka, Barbara Titze, Larissa Valvassori, Samira S. You, Sungeun Galynker, Igor	Associations Between Long-Term and Near-Term Stressful Life Events, Suicide Crisis Syndrome, and Suicidal Ideation. [Article]	International Journal of Stress Management May 2023;30(2):209-221		Articles.	Article.	Click here for full text options	SFX	LibKey Link
40	Ovid Technologies	Journals@Ovid	01269228-202305000-00007.	Soheilian, Sepideh S. O'Shaughnessy, Tiffany Lehmann, Jenna S. Rivero, Melissa	Examining the Impact of COVID-19 on Supervisees' Experiences of Clinical Supervision. [Miscellaneous]	Training & Education in Professional Psychology May 2023;17(2):167-175		Lessons From Education and Training During COVID.	Miscellaneous.	Click here for full text options	SFX	LibKey Link
41	Ovid Technologies	Journals@Ovid	00011346-202305000-00001.	Giesbrecht, Crystal J. Edmonds, Tess F. Bruer, Kaila C.	A Survey of Intimate Partner Violence Intervention Programs in Saskatchewan, Canada. [Article]	Canadian Psychology May 2023;64(2):93-106		Regular Articles / Articles reguliers.	Article.	Click here for full text options	SFX	LibKey Link
42	Ovid Technologies	Journals@Ovid	00012030-202305000-00004.	Eadeh, Hana-May Najjar, Khadeja	Evidence of Validation of the Difficulties in Emotion Regulation Scale-18 in Arab, Middle Eastern, and North African Emerging Adults Living in the United States. [Article]	Psychological Assessment May 2023;35(5):419-429		Articles.	Article.	Click here for full text options	SFX	LibKey Link
43	Ovid Technologies	Journals@Ovid	01429398-202305000-00007.	Oren, Lior	COVID-19 Stress, Minority Stress, and Mental Health Among LGB Israeli Individuals. [Miscellaneous Article]	Psychological Trauma: Theory, Research, Practice, & Policy May 2023;15(4):610-617		Trauma and Minority Stress in Sexual Minorities.	Miscellaneous Article.	Click here for full text options	SFX	LibKey Link
44	Ovid Technologies	Journals@Ovid	02112927-202305000-00005.	Marquez, Christina Kazmierski, Kelly Carballo, Jaqueline Arcos Garcia, Jackie Avalos, Vanessa Russo, Lyric N. Arreola, Jose Rodriguez, Alyssa Hernandez Perez, Allen A. Leal, Francisca Torres, Gina Montiel, Gloria Guerra, Nancy Borelli, Jessica L.	COVID-19 and the Latinx Community: "Promotoras Represent a Community in Pain". [Article]	Journal of Latinx Psychology May 2023;11(2):148-165		Articles.	Article.	Click here for full text options	SFX	LibKey Link
45	Ovid Technologies	Journals@Ovid	01437492-202305000-00002.	Harmon-Darrow, Caroline Jun, Hyun-Jin Bright, Charlotte Lyn	Gentrification's Association With Police Violence and the Moderating Effects of Race. [Article]	Psychology of Violence May 2023;13(3):183-193		Articles.	Article.	Click here for full text options	SFX	LibKey Link
46	Ovid Technologies	Journals@Ovid	00043965-202305000-00007.	Merriwether, Ella P. Fessinger, Melanie B. Stolzenberg, Stacia N. Evans, Angela D. McWilliams, Kelly	A Preference for the Proximate Occurrence: Adults' Relative Temporal Judgments and Interpretations of Children's Judgments. [Article]	Psychology, Public Policy, & Law May 2023;29(2):224-238		Articles.	Article.	Click here for full text options	SFX	LibKey Link
47	Ovid Technologies	Journals@Ovid	00043965-202305000-00005.	Prairie, Keeya Kivisto, Aaron J. Gray, Samantha L. Taylor, Nicole Anderson, Avery M.	The Association Between Hate Crime Laws That Enumerate Sexual Orientation and Adolescent Suicide Attempts. [Article]	Psychology, Public Policy, & Law May 2023;29(2):196-209		Articles.	Article.	Click here for full text options	SFX	LibKey Link
48	Ovid Technologies	Journals@Ovid	01429397-202305000-00013.	Louis, Winnifred R. Cila, Jorida Townshend, Esther Chonu, Gi K. Lalonde, Richard N.	Religious Norms, Norm Conflict, and Religious Identification. [Article]	Psychology of Religion & Spirituality May 2023;15(2):290-297		Articles.	Article.	Click here for full text options	SFX	LibKey Link
49	Ovid Technologies	Journals@Ovid	00004565-202305000-00003.	Wee, Elijah X. M. Derfler-Rozin, Rellie Carson Marr, Jennifer	Jolted: How Task-Based Jolts Disrupt Status Conferral by Impacting Higher and Lower Status Individuals' Generosity. [Article]	Journal of Applied Psychology May 2023;108(5):750-772		Feature Articles.	Article.	Click here for full text options	SFX	LibKey Link
50	Ovid Technologies	Journals@Ovid	01879014-202305000-00010.	Rodriguez-Hart, Cristina Bradley, Cory German, Danielle Baral, Stefan Ononaku, Uchenna Dimlong, Olivia Tapkat Crowell, Trevor A. Charurat, Man Nowak, Rebecca G.	"Building That Strong Energy": An Exploration of Stigma Coping Strategies Among Sexual and Gender Minorities in Nigeria. [Article]	Stigma and Health May 2023;8(2):223-231		Articles.	Article.	Click here for full text options	SFX	LibKey Link
51	Ovid Technologies	Journals@Ovid	01879014-202305000-00006.	Kim, Nathan J. Lin, Jessica Hiller, Craig Hildebrand, Chantal Auerswald, Colette	Analyzing U.S. Tweets for Stigma Against People Experiencing Homelessness. [Article]	Stigma and Health May 2023;8(2):187-195		Articles.	Article.	Click here for full text options	SFX	LibKey Link
52	Ovid Technologies	Journals@Ovid	01879014-202305000-00004.	Philbin, Morgan M. Menza, Timothy W. Legrand, Sara H. Muessig, Kathryn E. Hightow-Weidman, Lisa	Structural-Level Racial-, Sexual Orientation-, and HIV-Related Discrimination and Subsequent Criminal Justice Involvement Among Young, Black, Men Who Have Sex With Men in North Carolina. [Article]	Stigma and Health May 2023;8(2):170-178		Articles.	Article.	Click here for full text options	SFX	LibKey Link
53	Ovid Technologies	Journals@Ovid	01879014-202305000-00002.	Boysen, Guy A. Chicosky, Rebecca L. Delmore, Erin E.	Dehumanization of Mental Illness and the Stereotype Content Model. [Article]	Stigma and Health May 2023;8(2):150-158		Articles.	Article.	Click here for full text options	SFX	LibKey Link
54	Ovid Technologies	Journals@Ovid	01189008-202305000-00020.	Eleazer, Jacob R. Marchant, Landon Kizewski, Amber Gross, Georgina Warren, Allison McCubbin, Laurie The Transgender Military Service Lab	"We've Been Here All Along: " The Collective Resilience of Transgender and Gender Diverse U.S. Service Members. [Article]	Psychological Services May 2023;20(2):382-396		Articles.	Article.	Click here for full text options	SFX	LibKey Link
55	Ovid Technologies	Journals@Ovid	01189008-202305000-00017.	Reddy, Madhavi K. Anthony, Jenelle R. Rehmert, Krista A. Wheat, Amber R. Hoyt, Tim	Military Behavioral Health Technicians: Multiple Relationship Dilemmas and Recommendations for Supervision. [Article]	Psychological Services May 2023;20(2):353-362		Special Section: Supervision in Publicly Funded Settings: Best Practices.	Article.	Click here for full text options	SFX	LibKey Link
56	Ovid Technologies	Journals@Ovid	00060744-202304000-00011.	Gunn, Heather J. Hayati Rezvan, Panteha Fernandez, M. Isabel Comulada, W. Scott	How to Apply Variable Selection Machine Learning Algorithms With Multiply Imputed Data: A Missing Discussion. [Article]	Psychological Methods April 2023;28(2):452-471		Articles.	Article.	Click here for full text options	SFX	LibKey Link
57	Ovid Technologies	Journals@Ovid	00004730-202304000-00002.	Graziano, Paulo A. Spiegel, Jamie A. Hayes, Timothy Arcia, Emily Sundari Foundation	Early Intervention for Families Experiencing Homelessness: A Pilot Randomized Trial Comparing Two Parenting Programs. [Miscellaneous Article]	Journal of Consulting & Clinical Psychology April 2023;91(4):192-207		Early Intervention for Families Experiencing Homelessness.	Miscellaneous Article.	Click here for full text options	SFX	LibKey Link
58	Ovid Technologies	Journals@Ovid	00011272-202304000-00004.	Stevenson, Margaret C. McCracken, Evan Watson, Ar'Reon Petty, Taylor Plogher, Tyler	An Attribution Theory-Based Content Analysis of Mock Jurors' Deliberations Regarding Coerced Confessions. [Article]	Law & Human Behavior April 2023;47(2):348-366		Articles.	Article.	Click here for full text options	SFX	LibKey Link
59	Ovid Technologies	Journals@Ovid	01787238-202304000-00004.	Gorelik, Gregory	Domains of Female Choice in Human Evolution. [Article]	Evolutionary Behavioral Sciences April 2023;17(2):187-208		Articles.	Article.	Click here for full text options	SFX	LibKey Link
60	Ovid Technologies	Journals@Ovid	01369758-202304000-00004.	Sallee, Margaret W.	A Temporary Solution to the Two-Body Problem: How Gender Norms Disadvantage Women in Commuting Couples. [Article]	Journal of Diversity in Higher Education April 2023;16(2):170-181		Articles.	Article.	Click here for full text options	SFX	LibKey Link
61	Ovid Technologies	Journals@Ovid	00005205-202304000-00010.	Bradshaw, Emma L. Conigrave, James H. Steward, Ben A. Ferber, Kelly A. Parker, Philip D. Ryan, Richard M.	A Meta-Analysis of the Dark Side of the American Dream: Evidence for the Universal Wellness Costs of Prioritizing Extrinsic Over Intrinsic Goals. [Miscellaneous Article]	Journal of Personality & Social Psychology April 2023;124(4):873-899		A Meta-Analysis of the Dark Side of the American Dream: Evidence for the Universal Wellness Costs of Prioritizing Extrinsic Over Intrinsic Goals.	Miscellaneous Article.	Click here for full text options	SFX	LibKey Link
62	Ovid Technologies	Journals@Ovid	00005205-202304000-00009.	Peters, Heinrich Gotz, Friedrich M. Ebert, Tobias Muller, Sandrine R. Rentfrow, P. Jason Gosling, Samuel D. Obschonka, Martin Ames, Daniel Potter, Jeff Matz, Sandra C.	Regional Personality Differences Predict Variation in Early COVID-19 Infections and Mobility Patterns Indicative of Social Distancing. [Miscellaneous Article]	Journal of Personality & Social Psychology April 2023;124(4):848-872		Regional Personality Differences Predict Variation in Early COVID-19 Infections and Mobility Patterns Indicative of Social Distancing.	Miscellaneous Article.	Click here for full text options	SFX	LibKey Link
63	Ovid Technologies	Journals@Ovid	00066944-202304000-00002.	Christensen, Julie A. Fipps, David C. Bostwick, J. Michael	To Treat or Not to Treat? High-Potency Benzodiazepine Use in a Case of Comorbid Hallucinogen Persisting Perception Disorder and Alcohol Use Disorder. [Report]	Experimental & Clinical Psychopharmacology April 2023;31(2):300-304		Case Reports.	Report.	Click here for full text options	SFX	LibKey Link
64	Ovid Technologies	Journals@Ovid	00001192-202304000-00004.	McNeil-Young, Victoria A. Mosley, Della V. Bellamy, Pearis Lewis, Amber Hernandez, Cindy	Storying Survival: An Approach to Radical Healing for the Black Community. [Article]	Journal of Counseling Psychology April 2023;70(3):276-292		Special Section: Dismantling Anti-Blackness and Eradicating Systemic Racism.	Article.	Click here for full text options	SFX	LibKey Link
65	Ovid Technologies	Journals@Ovid	00004786-202304000-00010.	George, Tim Chesebrough, Christine	Retrieval Dynamics in Resolving Relational Inconsistency During Verbal Analogical Reasoning. [Article]	Journal of Experimental Psychology: Learning, Memory, & Cognition April 2023;49(4):661-673		Articles.	Article.	Click here for full text options	SFX	LibKey Link
66	Ovid Technologies	Journals@Ovid	00004785-202304000-00002.	Madan, Shilpa Ma, Anyi Pandey, Neeraj Rattan, Aneeta Savani, Krishna	Support for Increasing Low-Wage Workers' Compensation: The Role of Fixed-Growth Mindsets About Intelligence. [Article]	Journal of Experimental Psychology: General April 2023;152(4):935-955		Articles.	Article.	Click here for full text options	SFX	LibKey Link
67	Ovid Technologies	Journals@Ovid	01756958-202303000-00015.	Smout, Shelby A. Wall, Catherine S. J. Mason, Kyle L. Stanford, Mary K. O'Neill, Kathleen A. Carrico, Mary A. Benotsch, Eric G.	An Exploration of Psychological Distress, Employment, and Housing Among Transgender and Gender Diverse Individuals During the COVID-19 Pandemic. [Article]	Psychology of Sexual Orientation and Gender Diversity March 2023;10(1):157-165		Articles.	Article.	Click here for full text options	SFX	LibKey Link
68	Ovid Technologies	Journals@Ovid	01756958-202303000-00004.	Hughes, Tonda L. Riggle, Ellen D. B. Moreland, Patricia White, Rebecca Gishoma, Darius	Trauma, Mental Health, and Health Care Experiences of Lesbian and Bisexual Women in Rwanda. [Article]	Psychology of Sexual Orientation and Gender Diversity March 2023;10(1):34-43		Articles.	Article.	Click here for full text options	SFX	LibKey Link
69	Ovid Technologies	Journals@Ovid	01857015-202303000-00004.	Tram, Jane M. Nwankwo, Nnenna Khan, Anam N. Sabado, Jhoevhana A.	Impact of Faculty Mentoring on Ethnic and Racial Minority Student Program Satisfaction. [Article]	Scholarship of Teaching and Learning in Psychology March 2023;9(1):50-62		Articles.	Article.	Click here for full text options	SFX	LibKey Link
70	Ovid Technologies	Journals@Ovid	00005205-202303000-00007.	Muller, Sandrine R. Delahunty, Fionn Matz, Sandra C.	The Impact of the Early Stages of COVID-19 on Mental Health in the United States, Germany, and the United Kingdom. [Miscellaneous Article]	Journal of Personality & Social Psychology March 2023;124(3):620-639		The Impact of the Early Stages of COVID-19 on Mental Health in the United States, Germany, and the United Kingdom.	Miscellaneous Article.	Click here for full text options	SFX	LibKey Link
71	Ovid Technologies	Journals@Ovid	00005205-202303000-00001.	Feng, Zhiyu Zou, Kunru Savani, Krishna	Cultural Antecedents of Virus Transmission: Individualism Is Associated With Lower Compliance With Social Distancing Rules During the COVID-19 Pandemic. [Miscellaneous Article]	Journal of Personality & Social Psychology March 2023;124(3):461-482		Cultural Antecedents of Virus Transmission: Individualism Is Associated With Lower Compliance With Social Distancing Rules During the COVID-19 Pandemic.	Miscellaneous Article.	Click here for full text options	SFX	LibKey Link
72	Ovid Technologies	Journals@Ovid	00748816-202303000-00009.	Gallagher, Alana R. Moreland, Malia L. Watters, Kayleigh N. Yalch, Matthew M.	Relative Effects of Childhood Trauma, Intimate Partner Violence, and Other Traumatic Life Events on Complex Posttraumatic Stress Disorder Symptoms. [Article]	Traumatology March 2023;29(1):57-64		Articles.	Article.	Click here for full text options	SFX	LibKey Link
73	Ovid Technologies	Journals@Ovid	00748816-202303000-00003.	Moore, Brian A. Hale, Willie J. Peterson, Alan L.	Development and Validation of the Recovery-Dysfunction Implicit Association Test in Military Personnel and Civilians With Posttraumatic Stress Disorder. [Article]	Traumatology March 2023;29(1):6-16		Articles.	Article.	Click here for full text options	SFX	LibKey Link
74	Ovid Technologies	Journals@Ovid	01756938-202303000-00007.	Abdul Majid, Samsiah Laird, Lance D.	Encountering God, Accompanying Others: Spirituality and Theology Among Muslim Health Care Chaplains. [Article]	Spirituality in Clinical Practice March 2023;10(1):74-88		Articles.	Article.	Click here for full text options	SFX	LibKey Link
75	Ovid Technologies	Journals@Ovid	00003159-202303000-00005.	Mases, Margaret Wascher, Claudia A. F.	Assessing Cats' (Felis catus) Sensitivity to Human Pointing Gestures. [Article]	Journal of Comparative Psychology February 2023;137(1):38-44		Articles.	Article.	Click here for full text options	SFX	LibKey Link
76	Ovid Technologies	Journals@Ovid	01429398-202303000-00020.	Ehman, Anandi C. Smith, Andrew J. Wright, Hannah Langenecker, Scott A. Benight, Charles C. Maguen, Shira Pyne, Jeffrey M. Harris, J. Irene Cooney, Nathaniel Griffin, Brandon J.	Exposure to Potentially Morally Injurious Events and Mental Health Outcomes Among Frontline Workers Affected by the Coronavirus Pandemic. [Miscellaneous Article]	Psychological Trauma: Theory, Research, Practice, & Policy March 2023;15(3):524-535		COVID-19 Professional Response.	Miscellaneous Article.	Click here for full text options	SFX	LibKey Link
77	Ovid Technologies	Journals@Ovid	01429398-202303000-00018.	Cannon, Clare E. B. Ferreira, Regardt Buttell, Fred O'Connor, Allyson	Impacts of the COVID-19 Pandemic on Rural Survivors of Intimate Partner Violence. [Miscellaneous]	Psychological Trauma: Theory, Research, Practice, & Policy March 2023;15(3):511-514		COVID-19 Effects Among Couples.	Miscellaneous.	Click here for full text options	SFX	LibKey Link
78	Ovid Technologies	Journals@Ovid	01429398-202303000-00005.	Lewis, Jasmine Jayakumar, Srinidhi Breaux, Rosanna Dvorsky, Melissa R. Langberg, Joshua M. Becker, Stephen P.	Prospective Examination of Psychological Trauma Among Adolescents During the COVID-19 Pandemic. [Miscellaneous Article]	Psychological Trauma: Theory, Research, Practice, & Policy March 2023;15(3):404-414		COVID-19 Impact on Specific Populations.	Miscellaneous Article.	Click here for full text options	SFX	LibKey Link
79	Ovid Technologies	Journals@Ovid	00130470-202303000-00019.	Bobowik, Magdalena Doroszuk, Marta Slawuta, Patrycja Basabe, Nekane	When They Cry: Tears Facilitate Responses Toward Members of Socially Disadvantaged Groups. [Article]	Emotion March 2023;23(2):521-537		Articles.	Article.	Click here for full text options	SFX	LibKey Link
80	Ovid Technologies	Journals@Ovid	00062930-202302000-00008.	Muradwij, Nawal Turkmani, Nur	Letters Between Beirut and New York: Love, Resistance, and Perpetual Uncertainty. [Article]	Peace & Conflict: Journal of Peace Psychology February 2023;29(1):69-75		Articles.	Article.	Click here for full text options	SFX	LibKey Link
81	Ovid Technologies	Journals@Ovid	00000487-202302000-00013.	Townsend, Tiffany G. Dillard-Wright, Jessica Prestwich, Karalyn Alapatt, Vinaya Kouame, Gail Kubicki, Josette M. Johnson, Kaprea F. Williams, Chelsea Derlan	Public Safety Redefined: Mitigating Trauma by Centering the Community in Community Mental Health. [Miscellaneous Article]	American Psychologist February 2023;78(2):227-243		Intersecting Societal Systems.	Miscellaneous Article.	Click here for full text options	SFX	LibKey Link
82	Ovid Technologies	Journals@Ovid	00011272-202302000-00019.	Ahmed, Simran Lee, Seung C. Helmus, L. Maaike	Predictive Accuracy of Static-99R Across Different Racial/Ethnic Groups: A Meta-Analysis. [Miscellaneous]	Law & Human Behavior February 2023;47(1):275-291		Improving Forensic Psychology Practice.	Miscellaneous.	Click here for full text options	SFX	LibKey Link
83	Ovid Technologies	Journals@Ovid	00011272-202302000-00018.	Desai, Alisha Holliday, Ryan Borges, Lauren M.	Racial, Ethnic, and Sex Differences in Psychiatric Diagnosis, Mental Health Sequelae, and VHA Service Utilization Among Justice-Involved Veterans. [Miscellaneous]	Law & Human Behavior February 2023;47(1):260-274		Improving Forensic Psychology Practice.	Miscellaneous.	Click here for full text options	SFX	LibKey Link
84	Ovid Technologies	Journals@Ovid	00011272-202302000-00010.	Faison, Lakia Smalarz, Laura Madon, Stephanie Clow, Kimberley A.	The Stigma of Wrongful Conviction Differs for White and Black Exonerees. [Miscellaneous Article]	Law & Human Behavior February 2023;47(1):137-152		Expanding Research on Racial Bias in Lay Judgments.	Miscellaneous Article.	Click here for full text options	SFX	LibKey Link
85	Ovid Technologies	Journals@Ovid	00011272-202302000-00001.	Hunt, Jennifer S. Shepherd, Stephane M.	Racial Justice in Psycholegal Research and Forensic Psychology Practice: Current Advances and a Framework for Future Progress. [Miscellaneous]	Law & Human Behavior February 2023;47(1):1-11		Introduction.	Miscellaneous.	Click here for full text options	SFX	LibKey Link
86	Ovid Technologies	Journals@Ovid	00004785-202302000-00008.	Roy, Charlotte Wiebusch, Dennis Botsch, Mario Ernst, Marc O.	Did It Move? Humans Use Spatio-Temporal Landmark Permanency Efficiently for Navigation. [Article]	Journal of Experimental Psychology: General February 2023;152(2):448-463		Articles.	Article.	Click here for full text options	SFX	LibKey Link
87	Ovid Technologies	Journals@Ovid	00011346-202302000-00006.	Goodwin, Shelley L. Lints-Martindale, Amanda Conan, Michelle C. Kinley, Jolene Rahman, Tasmiah	Rural Psychology and the COVID-19 Pandemic: Highlighting Strengths and Future Directions. [Article]	Canadian Psychology February 2023;64(1):57-65		Regular Articles / Articles reguliers.	Article.	Click here for full text options	SFX	LibKey Link
88	Ovid Technologies	Journals@Ovid	00060745-202302000-00002.	Robertson, Melissa M. Eby, Lillian T. Facteau, David B. Anker, Jocelyn G.	Contact and Impact on the Frontline: Effects of Relational Job Architecture and Perceived Safety Climate on Strain and Motivational Outcomes During COVID-19. [Article]	Journal of Occupational Health Psychology February 2023;28(1):20-39		Articles.	Article.	Click here for full text options	SFX	LibKey Link
89	Ovid Technologies	Journals@Ovid	00066944-202302000-00021.	Zamarripa, C. Austin Doyle, William S. Freeman, Kevin B. Rowlett, James K. Huskinson, Sally L.	Choice Between Food and Cocaine Reinforcers Under Fixed and Variable Schedules in Female and Male Rhesus Monkeys. [Report]	Experimental & Clinical Psychopharmacology February 2023;31(1):204-218		Original Research Reports.	Report.	Click here for full text options	SFX	LibKey Link
90	Ovid Technologies	Journals@Ovid	00005205-202302000-00002.	Han, Da Eun Laurent, Sean M.	Beautiful Seems Good, But Perhaps Not in Every Way: Linking Attractiveness to Moral Evaluation Through Perceived Vanity. [Miscellaneous Article]	Journal of Personality & Social Psychology February 2023;124(2):264-286		Beautiful Seems Good, But Perhaps Not in Every Way: Linking Attractiveness to Moral Evaluation Through Perceived Vanity.	Miscellaneous Article.	Click here for full text options	SFX	LibKey Link
91	Ovid Technologies	Journals@Ovid	01879014-202302000-00011.	Du, Jingshuai Steinberg, Julia R.	Stressful Experiences and Postpartum Depressive Symptoms Among Asian and Pacific Islander Women in the U.S.: The Significance of Racial Discrimination. [Article]	Stigma and Health February 2023;8(1):102-114		Articles.	Article.	Click here for full text options	SFX	LibKey Link
92	Ovid Technologies	Journals@Ovid	01429398-202302000-00002.	Eskici, H. Sevde Hinton, Devon E. Jalal, Baland Yurtbakan, Taylan Acarturk, Ceren	Culturally Adapted Cognitive Behavioral Therapy for Syrian Refugee Women in Turkey: A Randomized Controlled Trial. [Miscellaneous Article]	Psychological Trauma: Theory, Research, Practice, & Policy February 2023;15(2):189-198		Culturally Responsive Care.	Miscellaneous Article.	Click here for full text options	SFX	LibKey Link
93	Ovid Technologies	Journals@Ovid	01189008-202302000-00020.	Ford-Paz, Rebecca E. DeCarlo Santiago, Catherine Bustos, Yvita Uriarte, Jefferson J. Distel, Laura M. L. Ros, Anna M. Coyne, Claire A. Rivera, Claudio Guo, Sisi Rusch, Dana St. Jean, Nicole Hilado, Aimee Zarzour, Hadia Gomez, Rocio Cicchetti, Colleen	Acceptability and Initial Promise of Trainings for Community Stakeholders Serving Refugee and Immigrant Families. [Article]	Psychological Services February 2023;20(1):188-201		Other Articles.	Article.	Click here for full text options	SFX	LibKey Link
94	Ovid Technologies	Journals@Ovid	01189008-202302000-00016.	Tsai, Jack Mitchell, Lorena Nakashima, John Blue-Howells, Jessica	Unmet Needs of Homeless U.S. Veterans by Gender and Race/Ethnicity: Data From Five Annual Surveys. [Article]	Psychological Services February 2023;20(1):149-156		Other Articles.	Article.	Click here for full text options	SFX	LibKey Link
95	Ovid Technologies	Journals@Ovid	01189008-202302000-00005.	Currier, Joseph M. Fox, Jesse Vieten, Cassandra Pearce, Michelle Oxhandler, Holly K.	Enhancing Competencies for the Ethical Integration of Religion and Spirituality in Psychological Services. [Article]	Psychological Services February 2023;20(1):40-50		Special Section: Spiritually Integrated Care and Chaplain Collaboration in Organized Care Settings.	Article.	Click here for full text options	SFX	LibKey Link
96	Ovid Technologies	Journals@Ovid	01189008-202302000-00004.	Boska, Rachel L. Dunlap, Shawn Bishop, Todd M. Goldstrom, David Tomberlin, Drew Baxter, Sheila Kopacz, Marek Quigley, Karen S. Harris, J. Irene	Chaplains' Perspectives on Standardizing Spiritual Assessments. [Article]	Psychological Services February 2023;20(1):30-39		Special Section: Spiritually Integrated Care and Chaplain Collaboration in Organized Care Settings.	Article.	Click here for full text options	SFX	LibKey Link
97	Ovid Technologies	Journals@Ovid	00062896-202302000-00003.	Gicas, Kristina M. Blumberg, Michelle J. Terao, Caitlin M. Mejia-Lancheros, Cilia Nisenbaum, Rosane Hwang, Stephen W. Stergiopoulos, Vicky	Examination of Bidirectional Associations Between Neurocognitive Functioning and Housing Stability in Homeless Adults: A Longitudinal Subgroup Analysis of the At Home/Chez Soi Study. [Miscellaneous]	Neuropsychology February 2023;37(2):157-165		Empirical Research.	Miscellaneous.	Click here for full text options	SFX	LibKey Link
98	Ovid Technologies	Journals@Ovid	00001326-202302000-00012.	Mittal, Mona Morgan, Amy A. Du, Jingshuai Jiang, Jessica Boekeloo, Bradley Fish, Jessica N.	"Each Week Feels Like a Mountain": The Impact of COVID-19 on Mental Health Providers' Well-Being and Clinical Work. [Miscellaneous]	Professional Psychology - Research & Practice February 2023;54(1):103-113		Impact of COVID-19.	Miscellaneous.	Click here for full text options	SFX	LibKey Link
99	Ovid Technologies	Journals@Ovid	00043965-202302000-00007.	Ambroziak, Gina Vincent, Samuel R. Kahn, Rachel E. Mundt, James C. Thornton, David	Recidivism and Violations Among Sexually Violent Persons on Supervised Release. [Article]	Psychology, Public Policy, & Law February 2023;29(1):93-105		Articles.	Article.	Click here for full text options	SFX	LibKey Link
100	Ovid Technologies	Journals@Ovid	00043965-202302000-00003.	Dianiska, Rachel E. Luna, Samantha Winks, Kaitlin M. H. Quas, Jodi A. Redlich, Allison D.	Current Investigator Practices and Beliefs on Interviewing Trafficked Minors. [Article]	Psychology, Public Policy, & Law February 2023;29(1):32-45		Articles.	Article.	Click here for full text options	SFX	LibKey Link
101	Ovid Technologies	Journals@Ovid	00004785-202301000-00008.	Murray, Samuel Krasich, Kristina Irving, Zachary Nadelhoffer, Thomas De Brigard, Felipe	Mental Control and Attributions of Blame for Negligent Wrongdoing. [Article]	Journal of Experimental Psychology: General January 2023;152(1):120-138		Articles.	Article.	Click here for full text options	SFX	LibKey Link
102	Ovid Technologies	Journals@Ovid	00004785-202301000-00007.	Van Tongeren, Daryl R. DeWall, C. Nathan Van Cappellen, Patty	A Sheep in Wolf's Clothing? Toward an Understanding of the Religious Dones. [Article]	Journal of Experimental Psychology: General January 2023;152(1):98-119		Articles.	Article.	Click here for full text options	SFX	LibKey Link
103	Ovid Technologies	Journals@Ovid	00006832-202301000-00009.	Eastwick, Paul W. Finkel, Eli J. Joel, Samantha	Mate Evaluation Theory. [Article]	Psychological Review January 2023;130(1):211-241		Articles.	Article.	Click here for full text options	SFX	LibKey Link
104	Ovid Technologies	Journals@Ovid	00004730-202301000-00002.	Kazdin, Alan E.	Addressing the Treatment Gap: Expanding the Scalability and Reach of Treatment. [Editorial]	Journal of Consulting & Clinical Psychology January 2023;91(1):3-5		Viewpoint: Addressing the Treatment Gap.	Editorial.	Click here for full text options	SFX	LibKey Link
105	Ovid Technologies	Journals@Ovid	01429398-202301000-00019.	McGuire, Austen Beebe, Rebecca Stover, Carla Clough, Meghan DiVietro, Susan Grasso, Damion J.	Structured Trauma-Related Experiences and Symptoms Screener for Adults (STRESS-A): Validation in a Child Welfare Sample of Mothers and Fathers With Active Domestic Violence. [Miscellaneous]	Psychological Trauma: Theory, Research, Practice, & Policy January 2023;15(1):163-172		Trauma and Dissociation Measures.	Miscellaneous.	Click here for full text options	SFX	LibKey Link
106	Ovid Technologies	Journals@Ovid	01429398-202301000-00015.	Reis, Daniel J. Kaizer, Alexander M. Kinney, Adam R. Bahraini, Nazanin H. Forster, Jeri E. Brenner, Lisa A.	The Unique Association of Posttraumatic Stress Disorder With Hypertension Among Veterans: A Replication of Kibler et al. (2009) Using Bayesian Estimation and Data From the United States-Veteran Microbiome Project. [Article]	Psychological Trauma: Theory, Research, Practice, & Policy January 2023;15(1):131-139		Special Section: Applying Bayesian Statistics to Trauma Research.	Article.	Click here for full text options	SFX	LibKey Link
107	Ovid Technologies	Journals@Ovid	01429398-202301000-00003.	Roebuck, Benjamin S. Sattler, Patricia L. Clayton, Alicia K.	Violence and Posttraumatic Change (PTC). [Miscellaneous Article]	Psychological Trauma: Theory, Research, Practice, & Policy January 2023;15(1):18-26		Posttraumatic Growth.	Miscellaneous Article.	Click here for full text options	SFX	LibKey Link
108	Ovid Technologies	Journals@Ovid	00125528-202301000-00011.	Lui, P. Priscilla Stringer, Elizabeth Jouriles, Ernest N.	Advancing Knowledge on the Health Consequences of Discrimination: The Potential of Virtual Reality. [Miscellaneous Article]	Cultural Diversity & Ethnic Minority Psychology January 2023;29(1):96-105		New Approaches to Measuring and Overcoming Racism.	Miscellaneous Article.	Click here for full text options	SFX	LibKey Link
109	Ovid Technologies	Journals@Ovid	00010989-202301000-00005.	Craig, Stephanie G. Ames, Megan E. Bondi, Bianca C. Pepler, Debra J.	Canadian Adolescents' Mental Health and Substance Use During the COVID-19 Pandemic: Associations With COVID-19 Stressors. [Article]	Canadian Journal of Behavioural Science January 2023;55(1):46-55		Regular Articles / Articles reguliers.	Article.	Click here for full text options	SFX	LibKey Link
110	Ovid Technologies	Journals@Ovid	01709761-202301000-00006.	Paull, Danielle Hoerger, Michael Midkiff, Melanie Lietzau, Stephanie Gerhart, James	State Mental Health Infrastructure, Personality, and Politics of Shelter-in-Place. [Report]	Journal of Rural Mental Health January 2023;47(1):51-58		Brief Reports.	Report.	Click here for full text options	SFX	LibKey Link
111	Ovid Technologies	Journals@Ovid	00063904-202301000-00005.	Llamas, Jasmin D. Alvarado, Cristal	More Than Just a Game: Using Loteria in Play Therapy With Mexican/Mexican American Clients. [Miscellaneous Article]	International Journal of Play Therapy January 2023;32(1):51-62		More Than Just a Game: Using Loteria in Play Therapy With Mexican/Mexican American Clients.	Miscellaneous Article.	Click here for full text options	SFX	LibKey Link
112	Ovid Technologies	Journals@Ovid	00063904-202301000-00004.	Wisen-Vincent, Georgie Bokoch, Rebecca	Effectiveness of the PlayStrong Neuro-Filial Parenting Program: A Program Evaluation of an Online Pilot During COVID-19. [Miscellaneous]	International Journal of Play Therapy January 2023;32(1):37-50		Effectiveness of the PlayStrong Neuro-Filial Parenting Program: A Program Evaluation of an Online Pilot During COVID-19.	Miscellaneous.	Click here for full text options	SFX	LibKey Link
113	Ovid Technologies	Journals@Ovid	01437492-202301000-00006.	Fedina, Lisa Peitzmeier, Sarah M. Ward, Malorie R. Ashwell, Louise Tolman, Richard Herrenkohl, Todd I.	Associations Between Intimate Partner Violence and Increased Economic Insecurity Among Women and Transgender Adults During the COVID-19 Pandemic. [Article]	Psychology of Violence January 2023;13(1):53-63		Articles.	Article.	Click here for full text options	SFX	LibKey Link
114	Ovid Technologies	Journals@Ovid	00000487-202301000-00001.	Williams, Monnica T. Faber, Sonya Nepton, Arghavan Ching, Terence H. W.	Racial Justice Allyship Requires Civil Courage: A Behavioral Prescription for Moral Growth and Change. [Article]	American Psychologist January 2023;78(1):1-19		Articles.	Article.	Click here for full text options	SFX	LibKey Link
115	Ovid Technologies	Journals@Ovid	02112926-202301000-00008.	Cil, Gulcan Chaparro, Erin A. Dennis, Caroline Smolkowski, Keith	The Cost-Effectiveness of an English Language Curriculum for Middle School English Learners. [Article]	School Psychology January 2023;38(1):48-58		Articles.	Article.	Click here for full text options	SFX	LibKey Link
116	Ovid Technologies	Journals@Ovid	02112926-202301000-00007.	Terry, Nicole Patton Albritton, Kizzy	Commentary: If Not You, Then Who: Equity, Social Justice, and the Role of School Psychologists in Ensuring Reading Success for All Learners. [Miscellaneous Article]	School Psychology January 2023;38(1):44-47		Special Section: The Science of Reading: A Social Justice Perspective.	Miscellaneous Article.	Click here for full text options	SFX	LibKey Link
117	Ovid Technologies	Journals@Ovid	00000454-202292060-00005.	Dickson-Gomez, Julia Spector, Antoinette Krechel, Sarah Li, Jianghong Montaque, Helena Danielle Green Ohlrich, Jessica Galletly, Carol Weeks, Margaret	Barriers to Drug Treatment in Police Diversion Programs and Drug Courts: A Qualitative Analysis. [Article]	American Journal of Orthopsychiatry 2022;92(6):692-701		Articles.	Article.	Click here for full text options	SFX	LibKey Link
118	Ovid Technologies	Journals@Ovid	00000454-202292050-00008.	Jaffe, Gita Sullivan, Mary E. Angelo-Rocha, Michelle Cafaro, Cori Crisp, Jessa Dillow Merriweather, Teresa	Rethinking Primary Prevention of Child Trafficking: Recommendations From the Human Trafficking Task Force of the Global Alliance for Behavioral Health and Social Justice. [Article]	American Journal of Orthopsychiatry 2022;92(5):616-621		Articles.	Article.	Click here for full text options	SFX	LibKey Link
119	Ovid Technologies	Journals@Ovid	00000454-202292050-00006.	Novacek, Derek M. Wynn, Jonathan K. McCleery, Amanda Reavis, Eric A. Senturk, Damla Sugar, Catherine A. Tsai, Jack Green, Michael F.	Racial Differences in the Psychosocial Response to the COVID-19 Pandemic in Veterans With Psychosis or Recent Homelessness. [Article]	American Journal of Orthopsychiatry 2022;92(5):590-598		Articles.	Article.	Click here for full text options	SFX	LibKey Link
120	Ovid Technologies	Journals@Ovid	00000454-202292050-00002.	Puckett, Jae A. Price, Sarah F. Mocarski, Richard Mustanski, Brian Newcomb, Michael E.	Transgender and Gender Diverse Individuals' Daily Experiences of Rumination. [Article]	American Journal of Orthopsychiatry 2022;92(5):540-551		Articles.	Article.	Click here for full text options	SFX	LibKey Link
121	Ovid Technologies	Journals@Ovid	00000454-202292030-00009.	Cummings, Camilla Lei, Quinmill Hochberg, Lauren Hones, Victoria Brown, Molly	Social Support and Networks Among People Experiencing Chronic Homelessness: A Systematic Review. [Article]	American Journal of Orthopsychiatry 2022;92(3):349-363		Articles.	Article.	Click here for full text options	SFX	LibKey Link
122	Ovid Technologies	Journals@Ovid	00000454-202292030-00008.	Greeson, Johanna K. P. Gyourko, John R. Jaffee, Sara R. Wasch, Sarah	The Experiences of Older Youth in and Aged Out of Foster Care During the COVID-19 Pandemic: Material and Financial Well-Being by Foster Care Status, Gender Identity, Sexual Orientation, Ethnicity, and Race. [Article]	American Journal of Orthopsychiatry 2022;92(3):334-348		Articles.	Article.	Click here for full text options	SFX	LibKey Link
123	Ovid Technologies	Journals@Ovid	00000454-202292030-00003.	Jordan, Gerald Davidson, Larry Bellamy, Chyrell	Generativity Among People With Lived Experience of Mental Illness and Distress. [Article]	American Journal of Orthopsychiatry 2022;92(3):280-290		Articles.	Article.	Click here for full text options	SFX	LibKey Link
124	Ovid Technologies	Journals@Ovid	00000454-202292030-00002.	Lu, Wenhua Kim, Jessica Cho Yoon, Anderson Sungmin Yun, Kwiryng Kim Solomon, Phyllis	Trends and Disparities in Unmet Treatment Needs for Co-Occurring Depression and Alcohol Use Disorders Among Young Adults in the U.S. [Article]	American Journal of Orthopsychiatry 2022;92(3):268-279		Articles.	Article.	Click here for full text options	SFX	LibKey Link
125	Ovid Technologies	Journals@Ovid	00000454-202292020-00004.	Vazquez, Jose Juan Cabrera, Adrian Panadero, Sonia	Evolution of the Accommodation Situation Among Women Living Homeless in Madrid, Spain: A Longitudinal Study. [Article]	American Journal of Orthopsychiatry 2022;92(2):159-167		Articles.	Article.	Click here for full text options	SFX	LibKey Link
126	Ovid Technologies	Journals@Ovid	00000454-202292010-00009.	Garcia, Maria Fernanda Birman, Dina	Understanding the Migration Experience of Unaccompanied Youth: A Review of the Literature. [Article]	American Journal of Orthopsychiatry 2022;92(1):79-102		Articles.	Article.	Click here for full text options	SFX	LibKey Link
127	Ovid Technologies	Journals@Ovid	00000454-202292010-00004.	Czechowski, Konrad Turner, Kimberly A. Labelle, Patrick R. Sylvestre, John	Sexual and Romantic Relationships Among People Experiencing Homelessness: A Scoping Review. [Article]	American Journal of Orthopsychiatry 2022;92(1):25-38		Articles.	Article.	Click here for full text options	SFX	LibKey Link
128	Ovid Technologies	Journals@Ovid	01369760-202253020-00005.	Oaten, Megan Stevenson, Richard J. Occhipinti, Stefano Tapp, Caley Case, Trevor I.	The Factorial Structure of Stigma and Its Targets. [Article]	Social Psychology 2022;53(2):96-106		Original Articles.	Article.	Click here for full text options	SFX	LibKey Link
129	Ovid Technologies	Journals@Ovid	00003243-202243050-00008.	Mansfield, Yolanda Hamilton, Sarah Argus, Julie Wyder, Marianne Macready, Rachel James, Bridie Stewart, Coralie Meehan, Tom	A Shelter in the Storm - Acceptability and Feasibility of a Brief Clinical Intervention for Suicidal Crisis. [Miscellaneous Article]	Crisis: Journal of Crisis Intervention & Suicide 2022;43(5):404-411		Research Trends.	Miscellaneous Article.	Click here for full text options	SFX	LibKey Link
130	Ovid Technologies	Journals@Ovid	00003243-202243030-00006.	Procter, Nicholas Posselt, Miriam Ferguson, Monika McIntyre, Heather Kenny, Mary-Anne Curtis, Rachel Loughhead, Mark Clement, Noel Mau, Vicki	An Evaluation of Suicide Prevention Education for People Working With Refugees and Asylum Seekers: Improvements in Competence, Attitudes, and Confidence. [Miscellaneous]	Crisis: Journal of Crisis Intervention & Suicide 2022;43(3):205-213		Research Trends.	Miscellaneous.	Click here for full text options	SFX	LibKey Link
131	Ovid Technologies	Journals@Ovid	00061280-202227040-00003.	Piermatteo, Anthony	Social Representations and Emotions: A Review of Effects in Two Directions. [Article]	European Psychologist 2022;27(4):302-319		Original Articles and Reviews.	Article.	Click here for full text options	SFX	LibKey Link
132	Ovid Technologies	Journals@Ovid	01756958-202212000-00011.	Abreu, Roberto L. Sostre, Jules P. Gonzalez, Kirsten A. Lockett, Gabriel M. Matsuno, Em	"I Am Afraid for Those Kids Who Might Find Death Preferable": Parental Figures' Reactions and Coping Strategies to Bans on Gender Affirming Care for Transgender and Gender Diverse Youth. [Article]	Psychology of Sexual Orientation and Gender Diversity December 2022;9(4):500-510		Articles.	Article.	Click here for full text options	SFX	LibKey Link
133	Ovid Technologies	Journals@Ovid	01756958-202212000-00003.	Barr, Sebastian M. Snyder, Kate E. Adelson, Jill L. Budge, Stephanie L.	Posttraumatic Stress in the Trans Community: The Roles of Anti-Transgender Bias, Non-Affirmation, and Internalized Transphobia. [Article]	Psychology of Sexual Orientation and Gender Diversity December 2022;9(4):410-421		Articles.	Article.	Click here for full text options	SFX	LibKey Link
134	Ovid Technologies	Journals@Ovid	00001326-202212000-00010.	Shen, Yangqian Park-Taylor, Jennie	The Effects of Cataclysm-Related Stress on Rumination Patterns: The Case of COVID-19. [Miscellaneous]	Professional Psychology - Research & Practice December 2022;53(6):631-639		Assessment and Treatment.	Miscellaneous.	Click here for full text options	SFX	LibKey Link
135	Ovid Technologies	Journals@Ovid	00005205-202212000-00005.	Gladstone, Joe J. Garbinsky, Emily N. Mogilner, Cassie	Pooling Finances and Relationship Satisfaction. [Miscellaneous Article]	Journal of Personality & Social Psychology December 2022;123(6):1293-1314		Pooling Finances and Relationship Satisfaction.	Miscellaneous Article.	Click here for full text options	SFX	LibKey Link
136	Ovid Technologies	Journals@Ovid	00005205-202212000-00003.	Nicolas, Gandalf Bai, Xuechunzi Fiske, Susan T.	A Spontaneous Stereotype Content Model: Taxonomy, Properties, and Prediction. [Miscellaneous Article]	Journal of Personality & Social Psychology December 2022;123(6):1243-1263		A Spontaneous Stereotype Content Model: Taxonomy, Properties, and Prediction.	Miscellaneous Article.	Click here for full text options	SFX	LibKey Link
137	Ovid Technologies	Journals@Ovid	00012244-202212000-00004.	Dimaggio, Giancarlo	Treatment Principles for Pathological Narcissism and Narcissistic Personality Disorder. [Article]	Journal of Psychotherapy Integration December 2022;32(4):408-425		Articles.	Article.	Click here for full text options	SFX	LibKey Link
138	Ovid Technologies	Journals@Ovid	01369758-202212000-00003.	Walker, Laurie A. Williams, Apryl Triche, Jason Rainey, Lola Evans, Madison Calabrese, Rebecca Martin, Nicole	#StayMadAbby: Reframing Affirmative Action Discourse and White Entitlement on Black Twitter. [Article]	Journal of Diversity in Higher Education December 2022;15(6):716-730		Articles.	Article.	Click here for full text options	SFX	LibKey Link
139	Ovid Technologies	Journals@Ovid	00011905-202212000-00006.	Beauregard, Erin M.	We Should All Be Marching: Why Humanistic Psychologists Should Take Action Toward Social Justice. [Miscellaneous]	Humanistic Psychologist December 2022;50(4):594-606		Student Spotlight.	Miscellaneous.	Click here for full text options	SFX	LibKey Link
140	Ovid Technologies	Journals@Ovid	00124787-202212000-00016.	Nelson, Eve-Lynn Zhang, E. Punt, Stephanie E. Engel, Ilana J. Giovanetti, Annaleis K. Stiles, Robert	Leveraging Community Health Workers in Extending Pediatric Telebehavioral Health Care in Rural Communities: Evaluation Design and Methods. [Article]	Families, Systems, & Health December 2022;40(4):566-571		Workforce Catalyst Papers.	Article.	Click here for full text options	SFX	LibKey Link
141	Ovid Technologies	Journals@Ovid	00011272-202212000-00004.	Kutateladze, Besiki Luka	Hate Crime Victimization and Reporting Within Miami's Queer Latine Immigrant Population. [Article]	Law & Human Behavior December 2022;46(6):429-439		Articles.	Article.	Click here for full text options	SFX	LibKey Link
142	Ovid Technologies	Journals@Ovid	00066944-202212000-00021.	Smith, Kirsten E. Dunn, Kelly E. Grundmann, Oliver Garcia-Romeu, Albert Rogers, Jeffrey M. Swogger, Marc T. Epstein, David H.	Social, Psychological, and Substance Use Characteristics of U.S. Adults Who Use Kratom: Initial Findings From an Online, Crowdsourced Study. [Report]	Experimental & Clinical Psychopharmacology December 2022;30(6):983-996		Original Research Reports.	Report.	Click here for full text options	SFX	LibKey Link
143	Ovid Technologies	Journals@Ovid	00066944-202212000-00004.	Papp, Lauren M. Kouros, Chrystyna D. Witt, Hannah K. Curtin, John J. Blumenstock, Shari M. Barringer, Alexandra	Real-Time Momentary Mood As a Predictor of College Students' Prescription Drug Misuse in Daily Life: Direct Links and the Moderating Role of Background Mental Health. [Report]	Experimental & Clinical Psychopharmacology December 2022;30(6):787-796		Original Research Reports.	Report.	Click here for full text options	SFX	LibKey Link
144	Ovid Technologies	Journals@Ovid	00000487-202212000-00034.		Award for Distinguished Professional Contributions to Applied Research: Sandra A. Graham-Bermann. [Miscellaneous]	American Psychologist December 2022;77(9):1141-1143		Practice.	Miscellaneous.	Click here for full text options	SFX	LibKey Link
145	Ovid Technologies	Journals@Ovid	00000487-202212000-00022.	Corrigan, Patrick W. Talluri, Sai Snigdha Shah, Binoy	Formal Peer-Support Services That Address Priorities of People With Psychiatric Disabilities: A Systematic Review. [Miscellaneous Article]	American Psychologist December 2022;77(9):1104-1116		Public Interest.	Miscellaneous Article.	Click here for full text options	SFX	LibKey Link
146	Ovid Technologies	Journals@Ovid	00044321-202212000-00008.	Tsai, Jack Radwan, Chad K.	"Millionaire Murrays": A Qualitative Study of Formerly Homeless Veterans Who Became Economically Successful. [Article]	Psychiatric Rehabilitation Journal December 2022;45(4):362-368		Articles.	Article.	Click here for full text options	SFX	LibKey Link
147	Ovid Technologies	Journals@Ovid	00044321-202212000-00001.	Davis, Maryann Koroloff, Nancy Mizrahi, Raphael Morrison, Emily	Collaboration Between Mental Health and Vocational Rehabilitation Programs for Transition-Age Youth Vocational Outcomes. [Article]	Psychiatric Rehabilitation Journal December 2022;45(4):303-313		Articles.	Article.	Click here for full text options	SFX	LibKey Link
148	Ovid Technologies	Journals@Ovid	01438460-202211040-00001.	Johnson, Laura R. Johnson-Pynn, Julie S. Drescher, Christopher F. Kleruu, Sumaye M.	Cattle, Cultivation, and Culture: Mixed Methods Reveal Evolving Pathways to Maasai Positive Youth Development. [Article]	International Perspectives in Psychology: Research, Practice, & Consultation 2022;11(4):223-237		Articles.	Article.	Click here for full text options	SFX	LibKey Link
149	Ovid Technologies	Journals@Ovid	01438460-202211020-00004.	Melluish, Steve Bhola, Poormina Gutierrez, Marybexy Calcerrada Critchfield, Ken Atwood, Kelly	Psychological Impact and Clinical Psychology Responses to COVID-19: Comparative Case Studies From Cuba, Ethiopia, India, the United Kingdom, and the United States. [Miscellaneous Article]	International Perspectives in Psychology: Research, Practice, & Consultation 2022;11(2):98-104		Special Section: Psychology and the COVID-19 Pandemic - A Global Perspective.	Miscellaneous Article.	Click here for full text options	SFX	LibKey Link
150	Ovid Technologies	Journals@Ovid	01438460-202211020-00002.	Rami, Falu Searight, H. Russell Dryjanska, Laura Battista, Peter	COVID-19 - International Psychology's Role in Addressing Healthcare Disparities and Ethics in Marginalized Communities. [Miscellaneous Article]	International Perspectives in Psychology: Research, Practice, & Consultation 2022;11(2):80-88		Special Section: Psychology and the COVID-19 Pandemic - A Global Perspective.	Miscellaneous Article.	Click here for full text options	SFX	LibKey Link
151	Ovid Technologies	Journals@Ovid	00043965-202211000-00010.	Krauss, Daniel A. Cook, Gabriel I. Umanath, Sharda Song, Eunice	Changing the Public's Crime Control Theater Attitudes. [Article]	Psychology, Public Policy, & Law November 2022;28(4):595-615		Articles.	Article.	Click here for full text options	SFX	LibKey Link
152	Ovid Technologies	Journals@Ovid	00043965-202211000-00002.	Meisler, Andrew W. Gianoli, Mayumi O.	The Department of Veterans Affairs Disability Examination Program for PTSD: Critical Analysis and Strategies for Remediation. [Article]	Psychology, Public Policy, & Law November 2022;28(4):479-490		Articles.	Article.	Click here for full text options	SFX	LibKey Link
153	Ovid Technologies	Journals@Ovid	01438461-202211000-00012.	Chapman, Michael T. Temby, Philip Melberzs, Lee Crane, Monique Gucciardi, Daniel F.	Resilience Enhanced aFteR ACTiOn ReviewS (REFRACTORS) for Teams: A Pilot, Nonrandomized Investigation of Feasibility Within Military Settings. [Miscellaneous]	Sport, Exercise, & Performance Psychology November 2022;11(4):567-589		Performance Psychology.	Miscellaneous.	Click here for full text options	SFX	LibKey Link
154	Ovid Technologies	Journals@Ovid	00063061-202211000-00004.	Alamos, Pilar Williford, Amanda P. Downer, Jason T. Turnbull, Khara L. P.	How Does Inhibitory Control Predict Emotion Regulation in Preschool? The Role of Individual Children's Interactions With Teachers and Peers. [Miscellaneous Article]	Developmental Psychology November 2022;58(11):2049-2063		Children's Attention and Inhibitory Control.	Miscellaneous Article.	Click here for full text options	SFX	LibKey Link
155	Ovid Technologies	Journals@Ovid	00005205-202211000-00002.	Helgason, Beth Anne Effron, Daniel A.	It Might Become True: How Prefactual Thinking Licenses Dishonesty. [Miscellaneous Article]	Journal of Personality & Social Psychology November 2022;123(5):909-940		It Might Become True: How Prefactual Thinking Licenses Dishonesty.	Miscellaneous Article.	Click here for full text options	SFX	LibKey Link
156	Ovid Technologies	Journals@Ovid	00004785-202211000-00021.	Daly, Martin	"Cinderella Effects" in Lethal Child Abuse Are Genuine and Large: A Comment on Nobes et al. (2019) [Editorial]	Journal of Experimental Psychology: General November 2022;151(11):2968-2976		Commentaries.	Editorial.	Click here for full text options	SFX	LibKey Link
157	Ovid Technologies	Journals@Ovid	01429398-202211000-00016.	Yang, Joyce P. Nhan, Emily R. Tung, Elizabeth L.	COVID-19 Anti-Asian Racism and Race-Based Stress: A Phenomenological Qualitative Media Analysis. [Miscellaneous Article]	Psychological Trauma: Theory, Research, Practice, & Policy November 2022;14(8):1374-1382		COVID-19 and Trauma.	Miscellaneous Article.	Click here for full text options	SFX	LibKey Link
158	Ovid Technologies	Journals@Ovid	01429398-202211000-00011.	Chachula, Kathryn M. Ahmad, Nora	Professional Quality of Life, Stress, and Trauma in Nursing Students: Before and During the Novel Coronavirus Pandemic. [Miscellaneous]	Psychological Trauma: Theory, Research, Practice, & Policy November 2022;14(8):1333-1337		COVID-19 and Trauma.	Miscellaneous.	Click here for full text options	SFX	LibKey Link
159	Ovid Technologies	Journals@Ovid	01429398-202211000-00004.	McCloskey, Rebecca J.	Postpartum Physical Health: The Role of Mothers' Adverse Childhood Experiences and Material Hardship. [Miscellaneous Article]	Psychological Trauma: Theory, Research, Practice, & Policy November 2022;14(8):1272-1280		Adverse Childhood Experiences.	Miscellaneous Article.	Click here for full text options	SFX	LibKey Link
160	Ovid Technologies	Journals@Ovid	01189008-202211000-00019.	Weaver, Christopher M. Rosenthal, Joel Giordano, Brenna L. Schmidt, Christine Wickham, Robert E. Mok, Caroline Pettis, Trent Clark, Sean	A National Train-the-Trainer Program to Enhance Police Response to Veterans With Mental Health Issues: Primary Officer and Trainer Outcomes and Material Dissemination. [Article]	Psychological Services November 2022;19(4):730-739		Articles.	Article.	Click here for full text options	SFX	LibKey Link
161	Ovid Technologies	Journals@Ovid	01879014-202211000-00006.	Wall, Catherine S. J. Mason, Kyle L. Smout, Shelby A. O'Neill, Kathleen A. Carrico, Mary A. Benotsch, Eric G.	Having a Community Helps: Environmental Context Influences the Relationship Between Outness and Psychological Distress in Transgender and Gender Diverse Populations. [Article]	Stigma and Health November 2022;7(4):414-422		Articles.	Article.	Click here for full text options	SFX	LibKey Link
162	Ovid Technologies	Journals@Ovid	00011346-202211000-00014.	Gran-Ruaz, Sophia Feliciano, Juliane Bartlett, Amy Williams, Monnica T.	Implicit Racial Bias Across Ethnoracial Groups in Canada and the United States and Black Mental Health. [Miscellaneous Article]	Canadian Psychology November 2022;63(4):608-622		Implicit Racial Bias Across Ethnoracial Groups in Canada and the United States and Black Mental Health.	Miscellaneous Article.	Click here for full text options	SFX	LibKey Link
163	Ovid Technologies	Journals@Ovid	00011346-202211000-00004.	Sarr, Fatou Knight, Sommer Strauss, Dana Ouimet, Allison J. Cenat, Jude Mary Williams, Monnica T. Shaughnessy, Krystelle	Increasing the Representation of Black, Indigenous, and People of Colour as Students in Psychology Doctoral Programmes. [Miscellaneous]	Canadian Psychology November 2022;63(4):479-499		Increasing the Representation of Black, Indigenous, and People of Colour as Students in Psychology Doctoral Programmes.	Miscellaneous.	Click here for full text options	SFX	LibKey Link
164	Ovid Technologies	Journals@Ovid	01429397-202211000-00012.	Skalisky, Jordan Wanner, Scott Howe, Bradford Mauseth, Kira	Religious Coping, Resilience, and Involuntary Displacement: A Mixed-Methods Analysis of the Experience of Syrian and Palestinian Refugees in Jordan. [Article]	Psychology of Religion & Spirituality November 2022;14(4):539-547		Articles.	Article.	Click here for full text options	SFX	LibKey Link
165	Ovid Technologies	Journals@Ovid	01429397-202211000-00011.	Piotrowski, Jaroslaw P. Zemojtel-Piotrowska, Magdalena	Spiritual Transcendence and Helping Behavior: Helping Toward Ingroups and Outgroups. [Article]	Psychology of Religion & Spirituality November 2022;14(4):525-538		Articles.	Article.	Click here for full text options	SFX	LibKey Link
166	Ovid Technologies	Journals@Ovid	00066944-202210000-00005.	Miguel, Andre Q. C. Simoes, Viviane Yamauchi, Rodolfo Madruga, Clarice S. da Silva, Claudio J. Laranjeira, Ronaldo R. Smith, Crystal L. Roll, John M. McPherson, Sterling Mari, Jair J.	Acceptability and Feasibility of Incorporating Contingency Management Into a Public Treatment Program for Homeless Crack Cocaine Users in Brazil: A Pilot Study. [Miscellaneous]	Experimental & Clinical Psychopharmacology October 2022;30(5):507-513		Brief Communications.	Miscellaneous.	Click here for full text options	SFX	LibKey Link
167	Ovid Technologies	Journals@Ovid	01429398-202210000-00011.	Bowen, Elizabeth A. Irish, Andrew	Trauma and Principles of Trauma-Informed Care in the U.S. Federal Legislative Response to the Opioid Epidemic: A Policy Mapping Analysis. [Miscellaneous]	Psychological Trauma: Theory, Research, Practice, & Policy October 2022;14(7):1158-1166		Substance Use and Trauma.	Miscellaneous.	Click here for full text options	SFX	LibKey Link
168	Ovid Technologies	Journals@Ovid	00005205-202210000-00006.	Kardas, Michael Schroeder, Juliana O'Brien, Ed	Keep Talking: (Mis)Understanding the Hedonic Trajectory of Conversation. [Miscellaneous Article]	Journal of Personality & Social Psychology October 2022;123(4):717-740		Keep Talking: (Mis)Understanding the Hedonic Trajectory of Conversation.	Miscellaneous Article.	Click here for full text options	SFX	LibKey Link
169	Ovid Technologies	Journals@Ovid	00063904-202210000-00002.	Agarwal, Sarah M. Rodriguez Delgado, Monica Tapia-Fuselier, Jose Luis Jr.	Meeting the Needs of Children Through Telemental Health: Application for Rural Mental Health Using Child-Parent Relationship Therapy. [Report]	International Journal of Play Therapy October 2022;31(4):216-227		Meeting the Needs of Children Through Telemental Health: Application for Rural Mental Health Using Child-Parent Relationship Therapy.	Report.	Click here for full text options	SFX	LibKey Link
170	Ovid Technologies	Journals@Ovid	01369758-202210000-00008.	Cisneros, Jesus Valdivia, Diana Reyna Rivarola, Alonso R. Russell, Felecia	"I'm Here to Fight Along With You": Undocumented Student Resource Centers Creating Possibilities. [Article]	Journal of Diversity in Higher Education October 2022;15(5):607-616		Articles.	Article.	Click here for full text options	SFX	LibKey Link
171	Ovid Technologies	Journals@Ovid	02168258-202210000-00004.	Cary, Lindsey A. Chasteen, Alison L.	Prejudice Norms in Online Gaming: Game Context and Gamer Identification as Predictors of the Acceptability of Prejudice. [Article]	Psychology of Popular Media October 2022;11(4):367-381		Articles.	Article.	Click here for full text options	SFX	LibKey Link
172	Ovid Technologies	Journals@Ovid	00001192-202210000-00002.	Allan, Blake A. Kim, Taewon Shein, Brenda	Underemployment and Mental Health: A Longitudinal Study. [Article]	Journal of Counseling Psychology October 2022;69(5):578-588		Articles.	Article.	Click here for full text options	SFX	LibKey Link
173	Ovid Technologies	Journals@Ovid	00125528-202210000-00010.	Terrana, Alec Ibrahim, Najla Kaiser, Bonnie Al-Delaimy, Wael K.	Foundations of Somali Resilience: Collective Identity, Faith, and Community. [Miscellaneous Article]	Cultural Diversity & Ethnic Minority Psychology October 2022;28(4):533-543		Strength-Based Approaches.	Miscellaneous Article.	Click here for full text options	SFX	LibKey Link
174	Ovid Technologies	Journals@Ovid	00748816-202209000-00001.	Stewart, Shannon L. Vasudeva, Aadhiya S. Van Dyke, Jocelyn N. Poss, Jeffrey W.	Child and Youth Mental Health Needs and Service Utilization During COVID-19. [Article]	Traumatology September 2022;28(3):311-324		Articles.	Article.	Click here for full text options	SFX	LibKey Link
175	Ovid Technologies	Journals@Ovid	00044321-202209000-00008.	de Lange, Aniek Michon, Harry W. C. Knispel, Aafje Hulsbosch, Lex Twisk, Jos W. R. Kroon, Hans	It Is Not Only Competitive Employment That Counts: Findings From a Longitudinal Panel of People With Severe Mental Illness. [Article]	Psychiatric Rehabilitation Journal September 2022;45(3):266-272		Articles.	Article.	Click here for full text options	SFX	LibKey Link
176	Ovid Technologies	Journals@Ovid	01397692-202209000-00002.	Pinho, Micaela Araujo, Alexandra M.	Personality and Perceptions About the Use of Personal Responsibility for Illness as a Health Care Rationing Criteria. [Article]	Journal of Neuroscience, Psychology, & Economics September 2022;15(3):137-151		Articles.	Article.	Click here for full text options	SFX	LibKey Link
177	Ovid Technologies	Journals@Ovid	01429398-202209000-00008.	Lund, Emily M. Hughes, Rosemary B. McDonald, Katherine E. Leotti, Sandra Katz, Marsha R. Beers, Leanne M. Nicolaidis, Christina	Creating Academic-Community Partnerships to Jointly Enhance Advocacy and Research on Violence and Disability: Two Case Examples. [Miscellaneous Article]	Psychological Trauma: Theory, Research, Practice, & Policy September 2022;14(6):956-963		Special Section: Advancing Trauma Research, Practice, and Policy Through Reciprocal Collaborations.	Miscellaneous Article.	Click here for full text options	SFX	LibKey Link
178	Ovid Technologies	Journals@Ovid	01745799-202209000-00002.	Captari, Laura E. Sandage, Steven J. Vandiver, Richard A.	Spiritually Integrated Psychotherapies in Real-World Clinical Practice: Synthesizing the Literature to Identify Best Practices and Future Research Directions. [Article]	Psychotherapy September 2022;59(3):307-320		Special Section: Spiritually Integrated Psychotherapies.	Article.	Click here for full text options	SFX	LibKey Link
179	Ovid Technologies	Journals@Ovid	00042740-202209000-00002.	Pehlivanoglu, Didem Lighthall, Nichole R. Lin, Tian Chi, Kevin J. Polk, Rebecca Perez, Eliany Cahill, Brian S. Ebner, Natalie C.	Aging in an "Infodemic": The Role of Analytical Reasoning, Affect, and News Consumption Frequency on News Veracity Detection. [Article]	Journal of Experimental Psychology: Applied September 2022;28(3):468-485		Articles.	Article.	Click here for full text options	SFX	LibKey Link
180	Ovid Technologies	Journals@Ovid	01906592-202209000-00004.	Armstrong, Tonya D. Pinson, Vicki M. Avent-Alston, LoveN'der Buckner, Deja N.	Increasing Mental Health Service Utilization in Black Populations During COVID-19: Clarifying Clinician Responsibility. [Article]	Practice Innovations September 2022;7(3):188-202		Articles.	Article.	Click here for full text options	SFX	LibKey Link
181	Ovid Technologies	Journals@Ovid	01906592-202209000-00001.	Thomas, Lori C.	Introduction to the Special Issue on Race, Culture, and Practice. [Miscellaneous]	Practice Innovations September 2022;7(3):169		Introduction.	Miscellaneous.	Click here for full text options	SFX	LibKey Link
182	Ovid Technologies	Journals@Ovid	00012003-202209000-00011.	Shelleby, Elizabeth C. Pittman, Laura D. Bridgett, David J. Keane, Joanna Zolinski, Sophie Caradec, Jill	Associations Between Local COVID-19 Case Rates, Pandemic-Related Financial Stress and Parent and Child Functioning. [Miscellaneous Article]	Journal of Family Psychology September 2022;36(6):932-942		Financial Functioning and Family Relationships.	Miscellaneous Article.	Click here for full text options	SFX	LibKey Link
183	Ovid Technologies	Journals@Ovid	00011905-202209000-00009.	Nguyen, Lan Thi McDonald, Matthew Tran-Kieu, Nhu Quynh Gibson, Paul	Understanding the Experiences of Vietnamese Women Leaders: Advancing an Existential Philosophical and Psychological Perspective. [Article]	Humanistic Psychologist September 2022;50(3):399-416		Articles.	Article.	Click here for full text options	SFX	LibKey Link
184	Ovid Technologies	Journals@Ovid	00011905-202209000-00004.	Muzacz, Arien K.	A Humanist's Journey Through the Existential Crises of Academic Motherhood. [Article]	Humanistic Psychologist September 2022;50(3):342-352		Articles.	Article.	Click here for full text options	SFX	LibKey Link
185	Ovid Technologies	Journals@Ovid	01714605-202209000-00010.	Buckloh, Lisa M. Poquiz, Jonathan L. Alioto, Anthony Moyer, Danielle N. Axelrad, Marni E.	Best Practices in Working With Parents and Caregivers of Transgender and Gender Diverse Youth. [Article]	Clinical Practice in Pediatric Psychology September 2022;10(3):325-335		Articles.	Article.	Click here for full text options	SFX	LibKey Link
186	Ovid Technologies	Journals@Ovid	01434890-202209000-00003.	Wing, Hannah M. Park-Taylor, Jennie	From Model Minority to Racial Threat: Chinese Transracial Adoptees' Experience Navigating the COVID-19 Pandemic. [Article]	Asian American Journal of Psychology September 2022;13(3):234-247		Articles.	Article.	Click here for full text options	SFX	LibKey Link
187	Ovid Technologies	Journals@Ovid	00004730-202209000-00003.	Janackovski, Atanas Deane, Frank P. Kelly, Peter J. Hains, Alex	Temporal Exploration of the Interpersonal Theory of Suicide Among Adolescents During Treatment. [Miscellaneous Article]	Journal of Consulting & Clinical Psychology September 2022;90(9):682-695		Suicide and Suicidal Ideation.	Miscellaneous Article.	Click here for full text options	SFX	LibKey Link
188	Ovid Technologies	Journals@Ovid	00011970-202209000-00012.	Leeman, Robert F. Berey, Benjamin L. Frohe, Tessa Rowland, Bonnie H. P. Martens, Matthew P. Fucito, Lisa M. Stellefson, Michael Nixon, Sara Jo O'Malley, Stephanie S.	A Combined Laboratory and Field Test of a Smartphone Breath Alcohol Device and Blood Alcohol Concentration Estimator to Facilitate Moderate Drinking Among Young Adults. [Article]	Psychology of Addictive Behaviors September 2022;36(6):710-723		Articles.	Article.	Click here for full text options	SFX	LibKey Link
189	Ovid Technologies	Journals@Ovid	00011970-202209000-00007.	Cronce, Jessica M. Marchetti, Mary A. Jones, Matthew B. Ehlinger, Peter P.	A Scoping Review of Brief Alcohol Interventions Across Young Adult Subpopulations. [Article]	Psychology of Addictive Behaviors September 2022;36(6):648-663		Articles.	Article.	Click here for full text options	SFX	LibKey Link
190	Ovid Technologies	Journals@Ovid	01857017-202209000-00007.	Silver, H. Callie Zinsser, Katherine M.	Lessons for the Future: Supporting the Social-Emotional Needs of Children, Families, and Educators in Head Start During the COVID-19 Pandemic. [Miscellaneous]	Translational Issues in Psychological Science September 2022;8(3):362-374		Lessons for the Future: Supporting the Social-Emotional Needs of Children, Families, and Educators in Head Start During the COVID-19 Pandemic.	Miscellaneous.	Click here for full text options	SFX	LibKey Link
191	Ovid Technologies	Journals@Ovid	00003159-202208000-00006.	Miss, Fabia M. Meunier, Helene Burkart, Judith M.	Primate Origins of Corepresentation and Cooperative Flexibility: A Comparative Study With Common Marmosets (Callithrix jacchus), Brown Capuchins (Sapajus apella), and Tonkean Macaques (Macaca tonkeana). [Article]	Journal of Comparative Psychology August 2022;136(3):199-212		Articles.	Article.	Click here for full text options	SFX	LibKey Link
192	Ovid Technologies	Journals@Ovid	00043965-202208000-00006.	Kukucka, Jeff Horodyski, Ashley M. Dardis, Christina M.	The Exoneree Health and Life Experiences (ExHaLE) Study: Trauma Exposure and Mental Health Among Wrongly Convicted Individuals. [Article]	Psychology, Public Policy, & Law August 2022;28(3):387-399		Articles.	Article.	Click here for full text options	SFX	LibKey Link
193	Ovid Technologies	Journals@Ovid	00011970-202208000-00005.	Dunbar, Michael S. Siconolfi, Daniel Rodriguez, Anthony Seelam, Rachana Davis, Jordan P. Tucker, Joan S. D'Amico, Elizabeth J.	Alcohol Use and Cannabis Use Trajectories and Sexual/Gender Minority Disparities in Young Adulthood. [Miscellaneous Article]	Psychology of Addictive Behaviors August 2022;36(5):477-490		Health Disparities and Considerations of Race, Ethnicity, and Gender Identity in Research on Addictive Behaviors.	Miscellaneous Article.	Click here for full text options	SFX	LibKey Link
194	Ovid Technologies	Journals@Ovid	00066944-202208000-00010.	Borodovsky, Jacob T.	Generalizability and Representativeness: Considerations for Internet-Based Research on Substance Use Behaviors. [Article]	Experimental & Clinical Psychopharmacology August 2022;30(4):466-477		Articles.	Article.	Click here for full text options	SFX	LibKey Link
195	Ovid Technologies	Journals@Ovid	00012003-202208000-00012.	Hoyniak, Caroline P. Bates, John E. Camacho, M. Catalina McQuillan, Maureen E. Whalen, Diana J. Staples, Angela D. Rudasill, Kathleen M. Deater-Deckard, Kirby	The Physical Home Environment and Sleep: What Matters Most for Sleep in Early Childhood. [Miscellaneous Article]	Journal of Family Psychology August 2022;36(5):757-769		Family Context of Children's Sleep-Related Functioning.	Miscellaneous Article.	Click here for full text options	SFX	LibKey Link
196	Ovid Technologies	Journals@Ovid	00012003-202208000-00001.	Abreu, Roberto L. Sostre, Jules P. Gonzalez, Kirsten A. Lockett, Gabriel M. Matsuno, Em Mosley, Della V.	Impact of Gender-Affirming Care Bans on Transgender and Gender Diverse Youth: Parental Figures' Perspective. [Miscellaneous]	Journal of Family Psychology August 2022;36(5):643-652		Well-Being of Sexual and Gender Minority Youth and Young Adults.	Miscellaneous.	Click here for full text options	SFX	LibKey Link
197	Ovid Technologies	Journals@Ovid	01269228-202208000-00002.	Dimoff, John D. Olson, Alexandra M. Dao, Angela N. Gribschaw, Christie B. Perkins, Daniel Loughran, Mary Jo	Social Psychological Perspectives on American Unrest: A Tool for Educators and Trainers. [Miscellaneous]	Training & Education in Professional Psychology August 2022;16(3):204-211		Current Events: COVID-19 and Civil Unrest.	Miscellaneous.	Click here for full text options	SFX	LibKey Link
198	Ovid Technologies	Journals@Ovid	00005205-202208000-00008.	Alaei, Ravin Deska, Jason C. Hugenberg, Kurt Rule, Nicholas O.	People Attribute Humanness to Men and Women Differently Based on Their Facial Appearance. [Miscellaneous Article]	Journal of Personality & Social Psychology August 2022;123(2):400-422		People Attribute Humanness to Men and Women Differently Based on Their Facial Appearance.	Miscellaneous Article.	Click here for full text options	SFX	LibKey Link
199	Ovid Technologies	Journals@Ovid	00011272-202208000-00001.	Metcalf, Stacy Dickerson, Kelli L. Lavoie, Jennifer Quas, Jodi A.	The COVID-19 Pandemic and Lay Perceptions of Poverty and Neglect. [Report]	Law & Human Behavior August 2022;46(4):245-263		Registered Report.	Report.	Click here for full text options	SFX	LibKey Link
200	Ovid Technologies	Journals@Ovid	00060745-202208000-00003.	Matthews, Russell A. Walsh, Benjamin M. Smith, Claire E. Whitman, Marilyn V. McKersie, Sara J.	Can Incivility Be Informative? Client Incivility as a Signal for Provider Creativity. [Article]	Journal of Occupational Health Psychology August 2022;27(4):392-410		Articles.	Article.	Click here for full text options	SFX	LibKey Link
201	Ovid Technologies	Journals@Ovid	00120507-202208000-00003.	Pisula, Wojciech Mamzer, Hanna Mirecki, Jacek Lauterbach, Reinhard Dolinski, Dariusz	A Neglected and Forgotten Episode of Nazi Race Psychology in Occupied Poland: A Critical Analysis by T. Tomaszewski (1945). [Article]	History of Psychology August 2022;25(3):245-271		Regular Articles.	Article.	Click here for full text options	SFX	LibKey Link
202	Ovid Technologies	Journals@Ovid	00004785-202208000-00009.	Marshall, Julia Gollwitzer, Anton Mermin-Bunnell, Kellen Shinomiya, Mei Retelsdorf, Jan Bloom, Paul	How Development and Culture Shape Intuitions About Prosocial Obligations. [Article]	Journal of Experimental Psychology: General August 2022;151(8):1866-1882		Articles.	Article.	Click here for full text options	SFX	LibKey Link
203	Ovid Technologies	Journals@Ovid	01189008-202207002-00009.	Heinz, Adrienne J. Wiltsey-Stirman, Shannon Jaworski, Beth K. Sharin, Theresa Rhodes, Lori Steinmetz, Sarah Taylor, Kathrine Gorman, Bernard Mason, Debbie Marikos, Sarah McGovern, Mark	Feasibility and Preliminary Efficacy of a Public Mobile App to Reduce Symptoms of Postdisaster Distress in Adolescent Wildfire Survivors: Sonoma Rises. [Article]	Psychological Services 2022;19(S2) Supplement 2:67-79		Articles.	Article.	Click here for full text options	SFX	LibKey Link
204	Ovid Technologies	Journals@Ovid	01189008-202207002-00007.	Torres-Pagan, Leonell Terepka, Angelica Zhen-Duan, Jenny Piombo, Maria	Multiphasic Process Model of Interventions: Revisiting School-Based Mental Health Provider Responses to Student's Mental Health in the Wake of COVID-19. [Article]	Psychological Services 2022;19(S2) Supplement 2:46-57		Articles.	Article.	Click here for full text options	SFX	LibKey Link
205	Ovid Technologies	Journals@Ovid	01189008-202207002-00006.	Tolou-Shams, Marina Folk, Johanna Stuart, Barbara Mangurian, Christina Fortuna, Lisa	Rapid Creation of Child Telemental Health Services During COVID-19 to Promote Continued Care for Underserved Children and Families. [Article]	Psychological Services 2022;19(S2) Supplement 2:39-45		Articles.	Article.	Click here for full text options	SFX	LibKey Link
206	Ovid Technologies	Journals@Ovid	01189008-202207002-00005.	Carper, Teresa L. Hunley, Holly A. Myers, Ursula S. Chen, Cory K. Birks, Anna H. Williams, Kathryn E. Lindsay, Jan A. Weaver, Kendra	The Impact of Operational Partnership on Telemental Health Before, During, and After COVID-19. [Article]	Psychological Services 2022;19(S2) Supplement 2:33-38		Articles.	Article.	Click here for full text options	SFX	LibKey Link
207	Ovid Technologies	Journals@Ovid	00006832-202207000-00007.	Oishi, Shigehiro Westgate, Erin C.	A Psychologically Rich Life: Beyond Happiness and Meaning. [Article]	Psychological Review July 2022;129(4):790-811		Articles.	Article.	Click here for full text options	SFX	LibKey Link
208	Ovid Technologies	Journals@Ovid	00006823-202207000-00003.	Fenneman, Jesse Frankenhuis, Willem E. Todd, Peter M.	In Which Environments Is Impulsive Behavior Adaptive? A Cross-Discipline Review and Integration of Formal Models. [Article]	Psychological Bulletin July 2022;148(7-8):555-587		Articles.	Article.	Click here for full text options	SFX	LibKey Link
209	Ovid Technologies	Journals@Ovid	01787238-202207000-00006.	Boysen, Guy A. Axtell, Erika L. Kishimoto, Abigail G. Sampo, Breanna L.	Generalized Perceptions of People with Mental Illness as Exploitable. [Article]	Evolutionary Behavioral Sciences July 2022;16(3):276-288		Articles.	Article.	Click here for full text options	SFX	LibKey Link
210	Ovid Technologies	Journals@Ovid	00003615-202207000-00001.	La Greca, Annette M. Brodar, Kaitlyn E. Tarlow, Naomi Burdette, Evan	Evacuation- and Hurricane-Related Experiences, Emotional Distress, and Their Associations With Mothers' Health Risk Behaviors. [Miscellaneous Article]	Health Psychology July 2022;41(7):443-454		Health Behaviors.	Miscellaneous Article.	Click here for full text options	SFX	LibKey Link
211	Ovid Technologies	Journals@Ovid	00001192-202207000-00002.	Liguori, Jackson B. Spanierman, Lisa B.	Walking Out on Hate: A Qualitative Investigation of How and Why White Supremacists Quit Hate Groups. [Article]	Journal of Counseling Psychology July 2022;69(4):389-402		Articles.	Article.	Click here for full text options	SFX	LibKey Link
212	Ovid Technologies	Journals@Ovid	00010989-202207000-00006.	Buliga, Elena MacInnis, Cara C.	Exploring Associations Between Intergroup Contact, Ideology, and Support for New Restrictive Cannabis Policies and Penalties in Canada. [Article]	Canadian Journal of Behavioural Science July 2022;54(3):213-224		Regular Articles / Articles reguliers.	Article.	Click here for full text options	SFX	LibKey Link
213	Ovid Technologies	Journals@Ovid	02168258-202207000-00003.	Wulf, Tim Breuer, Johannes S. Schmitt, Josephine B.	Escaping the Pandemic Present: The Relationship Between Nostalgic Media Use, Escapism, and Well-Being During the COVID-19 Pandemic. [Article]	Psychology of Popular Media July 2022;11(3):258-265		Articles.	Article.	Click here for full text options	SFX	LibKey Link
214	Ovid Technologies	Journals@Ovid	00000487-202207000-00007.	Ernst, Mareike Niederer, Daniel Werner, Antonia M. Czaja, Sara J. Mikton, Christopher Ong, Anthony D. Rosen, Tony Brahler, Elmar Beutel, Manfred E.	Loneliness Before and During the COVID-19 Pandemic: A Systematic Review With Meta-Analysis. [Article]	American Psychologist July 2022;77(5):660-677		Articles.	Article.	Click here for full text options	SFX	LibKey Link
215	Ovid Technologies	Journals@Ovid	01437492-202207000-00011.	Pillay, Suntosh Rathanam	Where Do Black Lives Matter? Coloniality, Police Violence, and Epistemic Injustices During the COVID-19 Pandemic in South Africa and the U.S. [Article]	Psychology of Violence July 2022;12(4):293-303		Articles.	Article.	Click here for full text options	SFX	LibKey Link
216	Ovid Technologies	Journals@Ovid	01437492-202207000-00003.	Alang, Sirry VanHook, Cortney Judson, Jessica Ikiroma, Adalia Adkins-Jackson, Paris B.	Police Brutality, Heightened Vigilance, and the Mental Health of Black Adults. [Article]	Psychology of Violence July 2022;12(4):211-220		Articles.	Article.	Click here for full text options	SFX	LibKey Link
217	Ovid Technologies	Journals@Ovid	01437492-202207000-00001.	Bent-Goodley, Tricia St. Vil, Christopher Cuevas, Carlos A. Abbey, Antonia	Police, Violence, and Social Justice: A Call for Research and Introduction to the Special Issue. [Miscellaneous]	Psychology of Violence July 2022;12(4):195-200		Introduction.	Miscellaneous.	Click here for full text options	SFX	LibKey Link
218	Ovid Technologies	Journals@Ovid	00011970-202206000-00010.	Fitzpatrick, Skye S. Morgan-Lopez, Antonio A. Saraiya, Tanya C. Back, Sudie E. Killeen, Therese K. Norman, Sonya B. Lopez-Castro, Teresa Ruglass, Lesia M. Saavedra, Lissette M. Hien, Denise A.	Graded Response Item Response Theory in Scaling Suicidal Thoughts and Behaviors Among Trauma-Exposed Women With Substance Use Disorders. [Miscellaneous Article]	Psychology of Addictive Behaviors June 2022;36(4):397-409		Examining Comorbidity and Risk.	Miscellaneous Article.	Click here for full text options	SFX	LibKey Link
219	Ovid Technologies	Journals@Ovid	01906592-202206000-00005.	Keilholtz, Brooke M. Spencer, Chelsea M.	Couples Therapy and Intimate Partner Violence: Considerations, Assessment, and Treatment Modalities. [Article]	Practice Innovations June 2022;7(2):124-137		Articles.	Article.	Click here for full text options	SFX	LibKey Link
220	Ovid Technologies	Journals@Ovid	01709762-202206000-00001.	Campbell, Laurie O. Hillaire, Breahannah Laguardia, Eric D. Howard, Cassandra Kelchner, Viki P.	Exploring Higher Education Students' Perceptions of Safety on Campus. [Article]	Journal of Threat Assessment & Management June 2022;9(2):67-79		Regular Articles.	Article.	Click here for full text options	SFX	LibKey Link
221	Ovid Technologies	Journals@Ovid	01857016-202206000-00002.	Rieger, Nathaniel S. Guoynes, Caleigh D. Monari, Patrick K. Hammond, Emma R. Malone, Candice L. Marler, Catherine A.	Neuroendocrine Mechanisms of Aggression in Rodents. [Article]	Motivation Science June 2022;8(2):81-105		Articles.	Article.	Click here for full text options	SFX	LibKey Link
222	Ovid Technologies	Journals@Ovid	01756958-202206000-00005.	Moskowitz, David A. Rendina, H. Jonathon Alvarado Avila, Andres Mustanski, Brian	Demographic and Social Factors Impacting Coming Out as a Sexual Minority Among Generation-Z Teenage Boys. [Article]	Psychology of Sexual Orientation and Gender Diversity June 2022;9(2):179-189		Articles.	Article.	Click here for full text options	SFX	LibKey Link
223	Ovid Technologies	Journals@Ovid	01756958-202206000-00003.	Levitt, Heidi M. Collins, Kathleen M. Maroney, Meredith R. Roberts, Tangela S.	Healing From Heterosexist Experiences: A Mixed Method Intervention Study Using Expressive Writing. [Article]	Psychology of Sexual Orientation and Gender Diversity June 2022;9(2):152-164		Articles.	Article.	Click here for full text options	SFX	LibKey Link
224	Ovid Technologies	Journals@Ovid	00003615-202206000-00005.	Gaiha, Shivani M. Epperson, Anna E. Halpern-Felsher, Bonnie	Youth Perceptions of E-Cigarette-Related Risk of Lung Issues and Association With E-Cigarette Use. [Miscellaneous]	Health Psychology June 2022;41(6):417-422		Children and Parents.	Miscellaneous.	Click here for full text options	SFX	LibKey Link
225	Ovid Technologies	Journals@Ovid	00011272-202206000-00003.	Davis, Roxy W.	Homelessness and Pretrial Detention Predict Unfavorable Outcomes in the Plea Bargaining Process. [Article]	Law & Human Behavior June 2022;46(3):201-213		Articles.	Article.	Click here for full text options	SFX	LibKey Link
226	Ovid Technologies	Journals@Ovid	00126206-202206000-00017.	Hillman, Jennifer	Taking a Paradoxical and Physiological Approach to Cardona, Madigan, and Sauer-Zavela's Conceptualization of Chronic, Traumatic Invalidation as a Primary Factor in the Relationship Between Minority Stress and Disproportionate Health Burden Among Sexual and Gender Minority Adults. [Article]	Clinical Psychology: Science & Practice June 2022;29(2):196-199		Major Article.	Article.	Click here for full text options	SFX	LibKey Link
227	Ovid Technologies	Journals@Ovid	00126206-202206000-00016.	Cardona, Nicole D. Madigan, Ryan J. Sauer-Zavala, Shannon	How Minority Stress Becomes Traumatic Invalidation: An Emotion-Focused Conceptualization of Minority Stress in Sexual and Gender Minority People. [Article]	Clinical Psychology: Science & Practice June 2022;29(2):185-195		Major Article.	Article.	Click here for full text options	SFX	LibKey Link
228	Ovid Technologies	Journals@Ovid	00044321-202206000-00003.	Jordan, Gerald Grazioplene, Rachael Florence, Ana Hammer, Paul Funaro, Melissa C. Davidson, Larry Bellamy, Chyrell D.	Generativity Among Persons Providing or Receiving Peer or Mutual Support: A Scoping Review. [Article]	Psychiatric Rehabilitation Journal June 2022;45(2):123-135		Articles.	Article.	Click here for full text options	SFX	LibKey Link
229	Ovid Technologies	Journals@Ovid	01714605-202206000-00002.	Davis, Annie E. Vivrette, Rebecca Carter, Taneisha Eberhardt, Claire Edwards, Sarah Connors, Kathleen Reavis, Kristin	Impact of an Approach to Integrated Care for Young Children in Low-Income Urban Settings: Perspectives of Primary Care Clinicians. [Article]	Clinical Practice in Pediatric Psychology June 2022;10(2):128-138		Articles.	Article.	Click here for full text options	SFX	LibKey Link
230	Ovid Technologies	Journals@Ovid	00012188-202206000-00001.	Monaco, Silvia Citti, Tiziana Gaudio, Benedetta Mariani, Rachele Di Trani, Michela	"Dreams Drawer": Analysis of Dreams During Lockdown in the Italian Population. [Article]	Dreaming June 2022;32(2):111-123		Regular Articles.	Article.	Click here for full text options	SFX	LibKey Link
231	Ovid Technologies	Journals@Ovid	01857015-202206000-00004.	Meyer, Dinah F.	The Accidental Experiential Course: Teaching a Psychology of Disaster Course During the COVID-19 Pandemic. [Miscellaneous]	Scholarship of Teaching and Learning in Psychology June 2022;8(2):113-118		The Accidental Experiential Course: Teaching a Psychology of Disaster Course During the COVID-19 Pandemic.	Miscellaneous.	Click here for full text options	SFX	LibKey Link
232	Ovid Technologies	Journals@Ovid	01857015-202206000-00002.	Besser, Avi Flett, Gordon L. Zeigler-Hill, Virgil	Adaptability to a Sudden Transition to Online Learning During the COVID-19 Pandemic: Understanding the Challenges for Students. [Miscellaneous Article]	Scholarship of Teaching and Learning in Psychology June 2022;8(2):85-105		Adaptability to a Sudden Transition to Online Learning During the COVID-19 Pandemic: Understanding the Challenges for Students.	Miscellaneous Article.	Click here for full text options	SFX	LibKey Link
233	Ovid Technologies	Journals@Ovid	00011905-202206000-00001.	George, Siby K.	Empathizing With the Stranger: Rereading Heidegger. [Miscellaneous]	Humanistic Psychologist June 2022;50(2):163-178		Philosophical Foundations.	Miscellaneous.	Click here for full text options	SFX	LibKey Link
234	Ovid Technologies	Journals@Ovid	01756937-202206000-00005.	Versey, H. Shellae	Can Mobile Methods Bridge Psychology and Place-Based Research?. [Miscellaneous Article]	Qualitative Psychology June 2022;9(2):156-170		Can Mobile Methods Bridge Psychology and Place-Based Research?.	Miscellaneous Article.	Click here for full text options	SFX	LibKey Link
235	Ovid Technologies	Journals@Ovid	02272802-202205000-00002.	Blanchard, Anita L. McBride, Andrew G. Allen, Joseph A.	Perceiving Meetings as Groups: How Entitativity Links Meeting Characteristics to Meeting Success. [Article]	Psychology of Leaders and Leadership May 2022;25(2):90-113		Articles.	Article.	Click here for full text options	SFX	LibKey Link
236	Ovid Technologies	Journals@Ovid	00004785-202205000-00016.	Garinther, Alexander Arrow, Holly	Linguistic Framing Effects in Business and Refugee Aid Contexts: A Replication and Extension of Cooley et al. (2017) [Article]	Journal of Experimental Psychology: General May 2022;151(5):e1-e18		Replication Article (Online Only).	Article.	Click here for full text options	SFX	LibKey Link
237	Ovid Technologies	Journals@Ovid	00003159-202205000-00005.	Roig, Anthony Meunier, Helene Poulingue, Eva Marty, Angelique Thouvarecq, Regis Riviere, James	Is Economic Risk Proneness in Young Children (Homo sapiens) Driven by Exploratory Behavior? A Comparison With Capuchin Monkeys (Sapajus apella). [Article]	Journal of Comparative Psychology May 2022;136(2):140-150		Articles.	Article.	Click here for full text options	SFX	LibKey Link
238	Ovid Technologies	Journals@Ovid	00043965-202205000-00009.	Metcalf, Stacy Marlow, J. Alex Rood, Corey J. Hilado, Mark A. DeRidder, Catherine A. Quas, Jodi A.	Identification and Incidence of Child Maltreatment During the COVID-19 Pandemic. [Article]	Psychology, Public Policy, & Law May 2022;28(2):267-279		Regular Articles.	Article.	Click here for full text options	SFX	LibKey Link
239	Ovid Technologies	Journals@Ovid	00043965-202205000-00005.	Hudachek, Lauren Quigley-McBride, Adele	Juror Perceptions of Opposing Expert Forensic Psychologists: Preexisting Attitudes, Confirmation Bias, and Belief Perseverance. [Article]	Psychology, Public Policy, & Law May 2022;28(2):213-225		Regular Articles.	Article.	Click here for full text options	SFX	LibKey Link
240	Ovid Technologies	Journals@Ovid	01879014-202205000-00005.	Bonell, Sarah Austen, Emma Sharp, Gemma Griffiths, Scott	Australian Women's Lived Experiences of Stigmatization After Cosmetic Surgery: A Qualitative Investigation. [Article]	Stigma and Health May 2022;7(2):169-177		Articles.	Article.	Click here for full text options	SFX	LibKey Link
241	Ovid Technologies	Journals@Ovid	00040449-202205000-00004.	Dhar, Ayurdhi Dixit, Sugandh	Making of a Crisis: The Political and Clinical Implications of Psychology's Globalization. [Article]	Journal of Theoretical & Philosophical Psychology May 2022;42(2):108-130		Regular Articles.	Article.	Click here for full text options	SFX	LibKey Link
242	Ovid Technologies	Journals@Ovid	00005205-202205000-00007.	Antonoplis, Stephen John, Oliver P.	Who Has Different-Race Friends, and Does It Depend on Context? Openness (to Other), but Not Agreeableness, Predicts Lower Racial Homophily in Friendship Networks. [Miscellaneous Article]	Journal of Personality & Social Psychology May 2022;122(5):894-919		Who Has Different-Race Friends, and Does It Depend on Context? Openness (to Other), but Not Agreeableness, Predicts Lower Racial Homophily in Friendship Networks.	Miscellaneous Article.	Click here for full text options	SFX	LibKey Link
243	Ovid Technologies	Journals@Ovid	01429398-202205000-00022.	Hynes, Kevin C. Tambling, Rachel R. Russell, Beth S. Park, Crystal L. Fendrich, Michael	A Latent Profile Analysis of the COVID-19 Stressors Scale. [Miscellaneous Article]	Psychological Trauma: Theory, Research, Practice, & Policy May 2022;14(4):705-713		Trauma Measures.	Miscellaneous Article.	Click here for full text options	SFX	LibKey Link
244	Ovid Technologies	Journals@Ovid	01429398-202205000-00012.	Held, Philip Coleman, Jennifer A. Petrey, Kelsey Klassen, Brian J. Pridgen, Sarah Bravo, Karyna Smith, Dale L. Van Horn, Rebecca	A Case Series Examining PTSD and Depression Symptom Reductions Over the Course of a 2-Week Virtual Intensive PTSD Treatment Program for Veterans. [Miscellaneous Article]	Psychological Trauma: Theory, Research, Practice, & Policy May 2022;14(4):615-623		Trauma and the Military.	Miscellaneous Article.	Click here for full text options	SFX	LibKey Link
245	Ovid Technologies	Journals@Ovid	01429398-202205000-00009.	Brickell, Tracey A. French, Louis M. Sullivan, Jamie K. Varbedian, Nicole V. Wright, Megan M. Lange, Rael T.	Unhealthy Family Functioning Is Associated With Health-Related Quality of Life Among Military Spouse Caregivers. [Miscellaneous]	Psychological Trauma: Theory, Research, Practice, & Policy May 2022;14(4):587-596		Trauma and the Military.	Miscellaneous.	Click here for full text options	SFX	LibKey Link
246	Ovid Technologies	Journals@Ovid	01429398-202205000-00005.	Sousa, Cindy Veronese, Guido	"No Safe Place": Applying the Transactional Stress and Coping Model to Active Warfare. [Miscellaneous Article]	Psychological Trauma: Theory, Research, Practice, & Policy May 2022;14(4):558-567		Trauma and the Military.	Miscellaneous Article.	Click here for full text options	SFX	LibKey Link
247	Ovid Technologies	Journals@Ovid	01434891-202205000-00004.	Edwards, Bethany G. Hoffmann, Amy M. Verona, Edelyn	Psychopathic Traits in the Context of Paid Erotic Services and Sex Exchange Among College Students. [Article]	Personality Disorders: Theory, Research, & Treatment May 2022;13(3):232-244		Articles.	Article.	Click here for full text options	SFX	LibKey Link
248	Ovid Technologies	Journals@Ovid	00004730-202205000-00005.	Blonigen, Daniel M. Cucciare, Michael A. Byrne, Thomas Shaffer, Paige M. Giordano, Brenna Smith, Jennifer S. Timko, Christine Rosenthal, Joel Smelson, David	A Randomized Controlled Trial of Moral Reconation Therapy to Reduce Risk for Criminal Recidivism Among Justice-Involved Adults in Mental Health Residential Treatment. [Miscellaneous Article]	Journal of Consulting & Clinical Psychology May 2022;90(5):413-426		Intervention: Criminal Recidivism.	Miscellaneous Article.	Click here for full text options	SFX	LibKey Link
249	Ovid Technologies	Journals@Ovid	00000487-202205000-00004.	Carpenter, Brian D. Gatz, Margaret Smyer, Michael A.	Mental Health and Aging in the 2020s. [Article]	American Psychologist May 2022;77(4):538-550		Articles.	Article.	Click here for full text options	SFX	LibKey Link
250	Ovid Technologies	Journals@Ovid	01189008-202205000-00020.	Zhang, Jonathan Boden, Matt Trafton, Jodie	Mental Health Treatment and the Role of Tele-Mental Health at the Veterans Health Administration During the COVID-19 Pandemic. [Article]	Psychological Services May 2022;19(2):375-385		Articles.	Article.	Click here for full text options	SFX	LibKey Link
251	Ovid Technologies	Journals@Ovid	01189008-202205000-00011.	McClellan, Michael J. Osbaldiston, Richard Wu, Rongxiu Yeager, Rachael Monroe, Addison D. McQueen, Tyler Dunlap, Mattie Helen	The Effectiveness of Telepsychology With Veterans: A Meta-Analysis of Services Delivered by Videoconference and Phone. [Article]	Psychological Services May 2022;19(2):294-304		Articles.	Article.	Click here for full text options	SFX	LibKey Link
252	Ovid Technologies	Journals@Ovid	01189008-202205000-00006.	Avila, Andrea Spaulding, William D. Evans, Eric A.	Olmstead's Implementation: Differences in Enforcement Approaches. [Article]	Psychological Services May 2022;19(2):243-251		Special Section: Advancements in Treatment and Assessment Approaches to Legally Involved Patients in State Hospitals and Community Mental Health Settings.	Article.	Click here for full text options	SFX	LibKey Link
253	Ovid Technologies	Journals@Ovid	00006823-202205000-00001.	Anglim, Jeromy Dunlop, Patrick D. Wee, Serena Horwood, Sharon Wood, Joshua K. Marty, Andrew	Personality and Intelligence: A Meta-Analysis. [Article]	Psychological Bulletin May 2022;148(5-6):301-336		Articles.	Article.	Click here for full text options	SFX	LibKey Link
254	Ovid Technologies	Journals@Ovid	01429398-202204001-00015.	Williams, Jessica Roberts Cole, Veronica Girdler, Susan S. Cromeens, Martha Grace	Personal Resource Profiles of Individuals With a History of Interpersonal Trauma and Their Impact on Opioid Misuse. [Miscellaneous Article]	Psychological Trauma: Theory, Research, Practice, & Policy April 2022;14(S1) Supplement 1:S119-S130		Resilience.	Miscellaneous Article.	Click here for full text options	SFX	LibKey Link
255	Ovid Technologies	Journals@Ovid	01429398-202204001-00010.	Ijadi-Maghsoodi, Roya Venegas-Murillo, Angela Klomhaus, Alexandra Aralis, Hilary Lee, Kungeun Rahmanian Koushkaki, Sara Lester, Patricia Escudero, Pia Kataoka, Sheryl	The Role of Resilience and Gender: Understanding the Relationship Between Risk for Traumatic Stress, Resilience, and Academic Outcomes Among Minoritized Youth. [Miscellaneous]	Psychological Trauma: Theory, Research, Practice, & Policy April 2022;14(S1) Supplement 1:S82-S90		Youth.	Miscellaneous.	Click here for full text options	SFX	LibKey Link
256	Ovid Technologies	Journals@Ovid	01429398-202204001-00009.	Nunez, Miguel Beal, Sarah J. Jacquez, Farrah	Resilience Factors in Youth Transitioning Out of Foster Care: A Systematic Review. [Miscellaneous Article]	Psychological Trauma: Theory, Research, Practice, & Policy April 2022;14(S1) Supplement 1:S72-S81		Youth.	Miscellaneous Article.	Click here for full text options	SFX	LibKey Link
257	Ovid Technologies	Journals@Ovid	01429398-202204001-00008.	Humphreys, Kathryn L. King, Lucy S. Guyon-Harris, Katherine L. Zeanah, Charles H.	Caregiver Regulation: A Modifiable Target Promoting Resilience to Early Adverse Experiences. [Miscellaneous Article]	Psychological Trauma: Theory, Research, Practice, & Policy April 2022;14(S1) Supplement 1:S63-S71		Youth.	Miscellaneous Article.	Click here for full text options	SFX	LibKey Link
258	Ovid Technologies	Journals@Ovid	01429398-202204001-00006.	Hebert, Martine Amedee, Laetitia Melissande Theoret, Valerie Petit, Marie-Pier	Diversity of Adaptation Profiles in Youth Victims of Child Sexual Abuse. [Miscellaneous]	Psychological Trauma: Theory, Research, Practice, & Policy April 2022;14(S1) Supplement 1:S41-S49		Youth.	Miscellaneous.	Click here for full text options	SFX	LibKey Link
259	Ovid Technologies	Journals@Ovid	01429398-202204001-00003.	La Greca, Annette M. Tarlow, Naomi Brodar, Kaitlyn E. Danzi, BreAnne A. Comer, Jonathan S.	The Stress Before the Storm: Psychological Correlates of Hurricane-Related Evacuation Stressors on Mothers and Children. [Miscellaneous]	Psychological Trauma: Theory, Research, Practice, & Policy April 2022;14(S1) Supplement 1:S13-S22		Youth.	Miscellaneous.	Click here for full text options	SFX	LibKey Link
260	Ovid Technologies	Journals@Ovid	02168258-202204000-00005.	Fraser, Ashley M. Stockdale, Laura A. Bryce, Crystal I. Alexander, Brittany L.	College Students' Media Habits, Concern for Themselves and Others, and Mental Health in the Era of COVID-19. [Article]	Psychology of Popular Media April 2022;11(2):139-151		Articles.	Article.	Click here for full text options	SFX	LibKey Link
261	Ovid Technologies	Journals@Ovid	00130470-202204000-00005.	Scheffer, Julian A. Cameron, C. Daryl McKee, Stephanie Hadjiandreou, Eliana Scherer, Aaron M.	Stereotypes About Compassion Across the Political Spectrum. [Article]	Emotion April 2022;22(3):466-478		Articles.	Article.	Click here for full text options	SFX	LibKey Link
262	Ovid Technologies	Journals@Ovid	00012003-202204000-00001.	Wang, Cixin Cheong, Yeram Zhu, Qianyu Havewala, Mazneen Ye, Yijun	Parent Work-Life Conflict and Adolescent Adjustment During COVID-19: Mental Health and Parenting as Mediators. [Miscellaneous Article]	Journal of Family Psychology April 2022;36(3):325-336		Family Functioning During the COVID-19 Pandemic.	Miscellaneous Article.	Click here for full text options	SFX	LibKey Link
263	Ovid Technologies	Journals@Ovid	01709761-202204000-00005.	Pienkos, Elizabeth Bush, Tammy	Pathways to Crisis and Wellness: Experiences of Mental Health in Northern New York. [Article]	Journal of Rural Mental Health April 2022;46(2):117-127		Articles.	Article.	Click here for full text options	SFX	LibKey Link
264	Ovid Technologies	Journals@Ovid	00125528-202204000-00008.	Lozano, Alyssa Estrada, Yannine Tapia, Maria I. Dave, Devina J. Marquez, Noemi Baudin, Samantha Prado, Guillermo	Development of a Family-Based Preventive Intervention for Latinx Sexual Minority Youth and Their Parents. [Miscellaneous Article]	Cultural Diversity & Ethnic Minority Psychology April 2022;28(2):227-239		Interventions.	Miscellaneous Article.	Click here for full text options	SFX	LibKey Link
265	Ovid Technologies	Journals@Ovid	00000487-202204000-00016.		Correction to Gotz et al. (2021) [Miscellaneous]	American Psychologist April 2022;77(3):478		Other.	Miscellaneous.	Click here for full text options	SFX	LibKey Link
266	Ovid Technologies	Journals@Ovid	00000487-202204000-00011.	Narvaez, Darcia Moore, David S. Witherington, David C. Vandiver, Timothy I. Lickliter, Robert	Evolving Evolutionary Psychology. [Article]	American Psychologist April 2022;77(3):424-438		Articles.	Article.	Click here for full text options	SFX	LibKey Link
267	Ovid Technologies	Journals@Ovid	01437492-202203000-00004.	Parrott, Dominic J. Halmos, Miklos B. Stappenbeck, Cynthia A. Moino, Kevin	Intimate Partner Aggression During the COVID-19 Pandemic: Associations With Stress and Heavy Drinking. [Article]	Psychology of Violence March 2022;12(2):95-103		Articles.	Article.	Click here for full text options	SFX	LibKey Link
268	Ovid Technologies	Journals@Ovid	01437492-202203000-00002.	Li, Yang Dong, Fanghong Bullock, Linda F. C. Liu, Yuhui Bloom, Tina	"It Never Goes Away": Chinese Immigrant Women's Experiences of Intimate Partner Violence. [Article]	Psychology of Violence March 2022;12(2):74-83		Articles.	Article.	Click here for full text options	SFX	LibKey Link
269	Ovid Technologies	Journals@Ovid	00011905-202203000-00006.	Girard, Dominique Bourgeois-Guerin, Valerie	Hope and Suffering: A Hermeneutical and Existential Analysis of Akhmatova's Requiem. [Article]	Humanistic Psychologist March 2022;50(1):55-69		International Contributions.	Article.	Click here for full text options	SFX	LibKey Link
270	Ovid Technologies	Journals@Ovid	00001192-202203000-00003.	Sun, Shufang Lin, Danhua Goldberg, Simon Shen, Zijiao Chen, Pujing Qiao, Shan Brewer, Judson Loucks, Eric Operario, Don	A Mindfulness-Based Mobile Health (mHealth) Intervention Among Psychologically Distressed University Students in Quarantine During the COVID-19 Pandemic: A Randomized Controlled Trial. [Article]	Journal of Counseling Psychology March 2022;69(2):157-171		Articles.	Article.	Click here for full text options	SFX	LibKey Link
271	Ovid Technologies	Journals@Ovid	02112926-202203000-00007.	McGoron, Lucy Wargo Aikins, Julie Trentacosta, Christopher J. Gomez, Jennifer M. Beeghly, Marjorie	School Support, Chaos, Routines, and Parents' Mental Health During COVID-19 Remote Schooling. [Miscellaneous Article]	School Psychology March 2022;37(2):173-182		Special Section: Perspectives on COVID-19: Caregivers and Mental Health Professionals.	Miscellaneous Article.	Click here for full text options	SFX	LibKey Link
272	Ovid Technologies	Journals@Ovid	02112926-202203000-00006.	Nyanamba, Juliet M. Liew, Jeffrey Li, Danni	Parental Burnout and Remote Learning at Home During the COVID-19 Pandemic: Parents' Motivations for Involvement. [Miscellaneous Article]	School Psychology March 2022;37(2):160-172		Special Section: Perspectives on COVID-19: Caregivers and Mental Health Professionals.	Miscellaneous Article.	Click here for full text options	SFX	LibKey Link
273	Ovid Technologies	Journals@Ovid	01906592-202203000-00002.	Pellegrini, Amelia M.	Treatment and Ethical Considerations for Psychotherapists Providing Care to Individuals Experiencing Transitional Homelessness. [Article]	Practice Innovations March 2022;7(1):18-27		Articles.	Article.	Click here for full text options	SFX	LibKey Link
274	Ovid Technologies	Journals@Ovid	01745799-202203000-00010.	Jackson, Skyler D. Wagner, Krystn R. Yepes, Mike Harvey, Tyler D. Higginbottom, Jackson Pachankis, John E.	A Pilot Test of a Treatment to Address Intersectional Stigma, Mental Health, and HIV Risk Among Gay and Bisexual Men of Color. [Miscellaneous Article]	Psychotherapy March 2022;59(1):96-112		Efficacy and Effectiveness of Psychotherapy.	Miscellaneous Article.	Click here for full text options	SFX	LibKey Link
275	Ovid Technologies	Journals@Ovid	01756957-202203000-00003.	Ferrante, Erika Marino, Alessia Guglielmucci, Fanny Schimmenti, Adriano	The Mediating Role of Dissociation and Shame in the Relationship Between Emotional Trauma and Maladaptive Daydreaming. [Article]	Psychology of Consciousness: Theory, Research, and Practice March 2022;9(1):27-39		Articles.	Article.	Click here for full text options	SFX	LibKey Link
276	Ovid Technologies	Journals@Ovid	01397692-202203000-00001.	Furnham, Adrian Robinson, Charlotte Grover, Simmy	Spenders and Savers, Tightwads and Spendthrifts: Individual Correlates of Personal Ratings of Being a Spender or a Saver. [Article]	Journal of Neuroscience, Psychology, & Economics March 2022;15(1):1-18		Articles.	Article.	Click here for full text options	SFX	LibKey Link
277	Ovid Technologies	Journals@Ovid	00126206-202203000-00006.	Lind, Lisa M. Poon, Cecilia Y. M. Birdsall, Jennifer A.	Intervention, Consultation, and Other Service Provision: A Foundational Geropsychology Knowledge Competency. [Miscellaneous]	Clinical Psychology: Science & Practice March 2022;29(1):59-75		Intervention, Consultation, and Other Service Provision: A Foundational Geropsychology Knowledge Competency.	Miscellaneous.	Click here for full text options	SFX	LibKey Link
278	Ovid Technologies	Journals@Ovid	00005205-202203000-00004.	Winet, Yuji K. Tu, Yanping Choshen-Hillel, Shoham Fishbach, Ayelet	Social Exploration: When People Deviate From Options Explored by Others. [Miscellaneous Article]	Journal of Personality & Social Psychology March 2022;122(3):427-442		Social Exploration: When People Deviate From Options Explored by Others.	Miscellaneous Article.	Click here for full text options	SFX	LibKey Link
279	Ovid Technologies	Journals@Ovid	00004565-202203000-00007.	DeOrtentiis, Philip S. Van Iddekinge, Chad H. Wanberg, Connie R.	Different Starting Lines, Different Finish Times: The Role of Social Class in the Job Search Process. [Article]	Journal of Applied Psychology March 2022;107(3):444-457		Feature Articles.	Article.	Click here for full text options	SFX	LibKey Link
280	Ovid Technologies	Journals@Ovid	00130470-202203000-00010.	Taylor, Pamela Marie Uchida, Yukiko	Horror, Fear, and Moral Disgust Are Differentially Elicited by Different Types of Harm. [Article]	Emotion March 2022;22(2):346-361		Articles.	Article.	Click here for full text options	SFX	LibKey Link
281	Ovid Technologies	Journals@Ovid	00044321-202203000-00011.	Mallonee, Jason Petros, Ryan Solomon, Phyllis	Explaining Engagement in Outpatient Therapy Among Adults With Serious Mental Health Conditions by Degree of Therapeutic Alliance, Therapist Empathy, and Perceived Coercion. [Article]	Psychiatric Rehabilitation Journal March 2022;45(1):79-88		Articles.	Article.	Click here for full text options	SFX	LibKey Link
282	Ovid Technologies	Journals@Ovid	00044321-202203000-00009.	Tsai, Jack Huang, Minda Petering, Robin Tiderington, Emmy	Graduation Practices and Outcomes in Intensive Case Management Programs for Severe Mental Illness: A Systematic Review. [Article]	Psychiatric Rehabilitation Journal March 2022;45(1):61-70		Articles.	Article.	Click here for full text options	SFX	LibKey Link
283	Ovid Technologies	Journals@Ovid	00124787-202203000-00013.	Ramclam, Ashley Taing, Matthew Kyburz, Bryce Williams, Teresa Casey, Kathleen Correa-Fernandez, Virmarie Obasi, Ezemenari M. Martinez Leal, Isabel Chen, Tzuan A. O'Connor, Daniel P. Reitzel, Lorraine R.	An Epidemic and a Pandemic Collide: Assessing the Feasibility of Tobacco Treatment Among Vulnerable Groups at COVID-19 Protective Lodging. [Miscellaneous Article]	Families, Systems, & Health March 2022;40(1):120-125		Rapid Response: Families, Systems, & Health in the COVID-19 Era.	Miscellaneous Article.	Click here for full text options	SFX	LibKey Link
284	Ovid Technologies	Journals@Ovid	00748816-202203000-00011.	Perez-Sales, Pau Vergara-Campos, Maria Eiroa-Orosa, Francisco Jose Olivos-Jara, Pablo Fernandez-Liria, Alberto Barbero-Val, Elena Galan-Santamarina, Andrea	Perceived Resistance to Experiences of Trauma and Crisis: A Study Comparing Multiple Life Events. [Article]	Traumatology March 2022;28(1):109-119		Articles.	Article.	Click here for full text options	SFX	LibKey Link
285	Ovid Technologies	Journals@Ovid	01756958-202203000-00004.	Katz-Wise, Sabra L. Godwin, Eli G. Parsa, Neeki Brown, Courtney A. Pullen Sansfacon, Annie Goldman, Roberta MacNish, Melissa Rosal, Milagros C. Austin, S. Bryn	Using Family and Ecological Systems Approaches to Conceptualize Family- and Community-Based Experiences of Transgender and/or Nonbinary Youth From the Trans Teen and Family Narratives Project. [Article]	Psychology of Sexual Orientation and Gender Diversity March 2022;9(1):21-36		Articles.	Article.	Click here for full text options	SFX	LibKey Link
286	Ovid Technologies	Journals@Ovid	00042740-202203000-00014.	Sarkar, Amar Nithyanand, Dhruv Sella, Francesco Sarkar, Radha Makela, Ilari Cohen Kadosh, Roi Elliot, Andrew J. Thompson, Jacqueline M.	Knowledge of Wealth Shapes Social Impressions. [Article]	Journal of Experimental Psychology: Applied March 2022;28(1):205-236		Articles.	Article.	Click here for full text options	SFX	LibKey Link
287	Ovid Technologies	Journals@Ovid	01434890-202203000-00011.	Coffey, Dean M. Sepulveda, Aviril (Apple) David, Jed C. Lopez, Horacio G. Bantol, Kamil Evy A. Castro, Jocelyn Jayme, Ana Jasmine L. Javier, Joyce R.	Creating a Shared Definition of Adolescent Mental Health in the Filipino American Community: A Comparative Focus Group Analysis. [Article]	Asian American Journal of Psychology March 2022;13(1):112-128		Articles.	Article.	Click here for full text options	SFX	LibKey Link
288	Ovid Technologies	Journals@Ovid	01434890-202203000-00010.	Alviar, Sthefany del Prado, Alicia	"You Should Pray About It": Exploring Mental Health and Help-Seeking in Filipino American Catholics. [Article]	Asian American Journal of Psychology March 2022;13(1):97-111		Articles.	Article.	Click here for full text options	SFX	LibKey Link
289	Ovid Technologies	Journals@Ovid	01434890-202203000-00009.	Chronister, Krista M. Rao, Kavitha Williams, Lue Woodlee, Kyndl Linville, Deanna Woods, Catherine Ragland Felipe, Lou Crowley, Claire G. Vargas, Kayla	Contextual and Cultural Factors Affecting Network Members' Responses to Filipino Survivors of Partner Abuse. [Article]	Asian American Journal of Psychology March 2022;13(1):83-96		Articles.	Article.	Click here for full text options	SFX	LibKey Link
290	Ovid Technologies	Journals@Ovid	01434890-202203000-00002.	Estrellado, Jan E. Felipe, Lou Collette S. Celestial, Jeannie Estella	Colonial Mentality and Psychological Flexibility Among Filipinx Americans. [Article]	Asian American Journal of Psychology March 2022;13(1):8-17		Articles.	Article.	Click here for full text options	SFX	LibKey Link
291	Ovid Technologies	Journals@Ovid	00012244-202203000-00008.	Fernandez-Alvarez, Javier Molinari, Guadalupe Szewach, Paula Bregman, Claudia Gomez, Beatriz Fernandez-Alvarez, Hector	PATER: An Integrative Psychotherapy Program for Socio-Economically Deprived People in Argentina. [Miscellaneous Article]	Journal of Psychotherapy Integration March 2022;32(1):95-109		PATER: An Integrative Psychotherapy Program for Socio-Economically Deprived People in Argentina.	Miscellaneous Article.	Click here for full text options	SFX	LibKey Link
292	Ovid Technologies	Journals@Ovid	00012244-202203000-00004.	Marshall Lee, Erica D. Hinger, Cassandra Lam, Hope Wood, Keith A.	Addressing Deep Poverty-Related Stress Across Multiple Levels of Intervention. [Miscellaneous]	Journal of Psychotherapy Integration March 2022;32(1):34-48		Addressing Deep Poverty-Related Stress Across Multiple Levels of Intervention.	Miscellaneous.	Click here for full text options	SFX	LibKey Link
293	Ovid Technologies	Journals@Ovid	01189008-202202001-00006.	Sherman, Athena D. F. Balthazar, Monique Klepper, Meredith Febres-Cordero, Sarah Valmeekanathan, Akshara Prakash, Diane Cimino, Andrea N. Wharton, Whitney Allure, Kisha Kelly, Ursula	Approach and Avoidant Coping Among Black Transgender Women Who Have Experienced Violence: A Qualitative Analysis. [Article]	Psychological Services 2022;19(S1) Supplement 1:45-61		Articles.	Article.	Click here for full text options	SFX	LibKey Link
294	Ovid Technologies	Journals@Ovid	01269227-202202000-00005.	Kaufman, James C. Glaveanu, Vlad P.	Making the CASE for Shadow Creativity. [Article]	Psychology of Aesthetics, Creativity, & the Arts February 2022;16(1):44-57		Articles.	Article.	Click here for full text options	SFX	LibKey Link
295	Ovid Technologies	Journals@Ovid	00003159-202202000-00004.	Czaczkes, Tomer J. Berger, Anja Koch, Alexandra Dreisbach, Gesine	Conflict Interference in an Insect. [Article]	Journal of Comparative Psychology February 2022;136(1):35-43		Articles.	Article.	Click here for full text options	SFX	LibKey Link
296	Ovid Technologies	Journals@Ovid	02112927-202202000-00003.	Villatoro, Alice P. Wagner, Kevin M. Salgado de Snyder, V. Nelly Garcia, Deliana Walsdorf, Ashley A. Valdez, Carmen R.	Economic and Social Consequences of COVID-19 and Mental Health Burden Among Latinx Young Adults During the 2020 Pandemic. [Article]	Journal of Latinx Psychology February 2022;10(1):25-38		Articles.	Article.	Click here for full text options	SFX	LibKey Link
297	Ovid Technologies	Journals@Ovid	01429398-202202000-00015.	Srinivasan, Thilagavathy Sulur Nachimuthu, Geetha	COVID-19 Impact on Employee Flourishing: Parental Stress as Mediator. [Miscellaneous Article]	Psychological Trauma: Theory, Research, Practice, & Policy February 2022;14(2):281-290		COVID-19.	Miscellaneous Article.	Click here for full text options	SFX	LibKey Link
298	Ovid Technologies	Journals@Ovid	01269228-202202000-00001.	Keilin, W. Gregory Aosved, Allison C. Ponce, Allison N. Self, Mariella M.	Balancing the Imbalance: An Examination of Recent Changes in Psychology Doctoral Internship Supply and Demand. [Miscellaneous Article]	Training & Education in Professional Psychology February 2022;16(1):1-9		Training Issues and Innovations.	Miscellaneous Article.	Click here for full text options	SFX	LibKey Link
299	Ovid Technologies	Journals@Ovid	00012003-202202000-00004.	Pletta, David R. Kant, Jessica D. Ehrensaft, Diane MacNish, Melissa Cahill, Sean Katz-Wise, Sabra L.	The 2016 United States Presidential Election's Impact on Families With Transgender Adolescents in New England. [Miscellaneous]	Journal of Family Psychology February 2022;36(1):23-34		Cultural Context and Family Functioning.	Miscellaneous.	Click here for full text options	SFX	LibKey Link
300	Ovid Technologies	Journals@Ovid	00001326-202202000-00004.	Rogers, Megan L. Gai, Anna R. Lieberman, Amy Musacchio Schafer, Katherine Joiner, Thomas E.	Why Does Safety Planning Prevent Suicidal Behavior?. [Miscellaneous]	Professional Psychology - Research & Practice February 2022;53(1):33-41		Depression and Suicide.	Miscellaneous.	Click here for full text options	SFX	LibKey Link
301	Ovid Technologies	Journals@Ovid	00005205-202202000-00007.	Krijnen, Job M. T. Ulkumen, Gulden Bogard, Jonathan E. Fox, Craig R.	Lay Theories of Financial Well-Being Predict Political and Policy Message Preferences. [Miscellaneous Article]	Journal of Personality & Social Psychology February 2022;122(2):310-336		Lay Theories of Financial Well-Being Predict Political and Policy Message Preferences.	Miscellaneous Article.	Click here for full text options	SFX	LibKey Link
302	Ovid Technologies	Journals@Ovid	00011346-202202000-00008.	Flannigan, Katherine R. Coons-Harding, Kelly D. Turner, Olivia Symes, Brent A. Morrison, Kirsten Burns, Colleen	A Survey of Measures Used to Assess Brain Function at FASD Clinics in Canada. [Article]	Canadian Psychology February 2022;63(1):106-119		Regular Articles / Articles reguliers.	Article.	Click here for full text options	SFX	LibKey Link
303	Ovid Technologies	Journals@Ovid	01845231-202202000-00003.	Feuerbacher, Erica N. Stone, Chelsea Friedel, Jonathan E.	Give the Dog a Big Bone: Magnitude but Not Delivery Method of Food Impacts Preference and Reinforcer Efficacy in Dogs. [Article]	Behavior Analysis: Research and Practice February 2022;22(1):31-49		Research Articles.	Article.	Click here for full text options	SFX	LibKey Link
304	Ovid Technologies	Journals@Ovid	00000487-202202000-00010.	Juntunen, Cindy L. Pietrantonio, Kipp R. Hirsch, Jameson K. Greig, Astrea Thompson, Mindi N. Ross, Denise E. Peterman, Amy H.	Guidelines for Psychological Practice for People With Low-Income and Economic Marginalization: Executive Summary. [Miscellaneous Article]	American Psychologist February 2022;77(2):291-303		APA Guidelines.	Miscellaneous Article.	Click here for full text options	SFX	LibKey Link
305	Ovid Technologies	Journals@Ovid	00000487-202201000-00011.	McVeigh, Joanne MacLachlan, Malcolm	The Macropsychology of COVID-19: Psychological Governance as Pandemic Response. [Miscellaneous]	American Psychologist January 2022;77(1):100-110		COVID-19 Pandemic.	Miscellaneous.	Click here for full text options	SFX	LibKey Link
306	Ovid Technologies	Journals@Ovid	02112926-202201000-00001.	Codding, Robin S.	Growth & Change in School Psychology. [Editorial]	School Psychology January 2022;37(1):1-3		Editorial.	Editorial.	Click here for full text options	SFX	LibKey Link
307	Ovid Technologies	Journals@Ovid	01429398-202201000-00010.	Li, Yang Dong, Fanghong Bullock, Linda F. C. Bloom, Tina	Exploring Help-Seeking Experiences of Chinese Immigrant Survivors of Intimate Partner Violence in the U.S. [Miscellaneous]	Psychological Trauma: Theory, Research, Practice, & Policy January 2022;14(1):91-98		Immigrants and Asylum Seekers.	Miscellaneous.	Click here for full text options	SFX	LibKey Link
308	Ovid Technologies	Journals@Ovid	01429398-202201000-00003.	Wills, Candence Cuevas, Carlos A. Sabina, Chiara	The Role of the Victim-Offender Relationship on Psychological Distress Among Latinx Women: A Betrayal Trauma Perspective. [Miscellaneous]	Psychological Trauma: Theory, Research, Practice, & Policy January 2022;14(1):20-28		Trauma in BIPOC Communities.	Miscellaneous.	Click here for full text options	SFX	LibKey Link
309	Ovid Technologies	Journals@Ovid	01787238-202201000-00004.	Boysen, Guy A. Isaacs, Raina A.	Perceptions of People With Mental Illness as Sexually Exploitable. [Article]	Evolutionary Behavioral Sciences January 2022;16(1):38-52		Articles.	Article.	Click here for full text options	SFX	LibKey Link
310	Ovid Technologies	Journals@Ovid	00005205-202201000-00002.	Forbes, Rachel C. Stellar, Jennifer E.	When the Ones We Love Misbehave: Exploring Moral Processes Within Intimate Bonds. [Miscellaneous]	Journal of Personality & Social Psychology January 2022;122(1):16-33		When the Ones We Love Misbehave: Exploring Moral Processes Within Intimate Bonds.	Miscellaneous.	Click here for full text options	SFX	LibKey Link
311	Ovid Technologies	Journals@Ovid	00125528-202201000-00002.	Roberts, Steven O. Ho, Arnold K. Kteily, Nour Gelman, Susan A.	Beyond Black and White: Conceptualizing and Essentializing Black-White Identity. [Miscellaneous Article]	Cultural Diversity & Ethnic Minority Psychology January 2022;28(1):13-28		Ethnic and National Identity.	Miscellaneous Article.	Click here for full text options	SFX	LibKey Link
312	Ovid Technologies	Journals@Ovid	00004785-202201000-00011.	Scheffer, Julian A. Cameron, C. Daryl Inzlicht, Michael	Caring Is Costly: People Avoid the Cognitive Work of Compassion. [Article]	Journal of Experimental Psychology: General January 2022;151(1):172-196		Articles.	Article.	Click here for full text options	SFX	LibKey Link
313	Ovid Technologies	Journals@Ovid	00000454-202191060-00008.	Galano, Maria M. Stein, Sara F. Grogan-Kaylor, Andrew C. Clark, Hannah M. Graham-Bermann, Sandra A.	Investigating the Effects of the Moms' Empowerment Program on 8-Year Traumatic Stress Symptom Trajectories in Women With Histories of IPV. [Article]	American Journal of Orthopsychiatry 2021;91(6):776-788		Articles.	Article.	Click here for full text options	SFX	LibKey Link
314	Ovid Technologies	Journals@Ovid	00000454-202191060-00003.	Itzhaki-Braun, Yael	Community Social Workers' Perspectives on the Challenges and Opportunities Presented by the COVID-19 Pandemic. [Article]	American Journal of Orthopsychiatry 2021;91(6):714-723		Articles.	Article.	Click here for full text options	SFX	LibKey Link
315	Ovid Technologies	Journals@Ovid	00000454-202191040-00012.	Guillen, Ana I. Panadero, Sonia Vazquez, Jose Juan	Disability, Health, and Quality of Life Among Homeless Women: A Follow-up Study. [Article]	American Journal of Orthopsychiatry 2021;91(4):569-577		Articles.	Article.	Click here for full text options	SFX	LibKey Link
316	Ovid Technologies	Journals@Ovid	00000454-202191040-00010.	Prince, Jonathan D. Mora-Lett, Olivia Lalayants, Marina Brown, Adam	Wanna Grab Some Dinner? Social Relations Between Helping Professionals and Members of Community Mental Health or Other Human Service Organizations. [Article]	American Journal of Orthopsychiatry 2021;91(4):545-557		Articles.	Article.	Click here for full text options	SFX	LibKey Link
317	Ovid Technologies	Journals@Ovid	00000454-202191040-00007.	Dickson-Gomez, Julia McAuliffe, Timothy Quinn, Katherine Spector, Antoinette Toepfer, Peter Bendixen, Arturo DiFranceisco, Wayne	The Comparative Effectiveness of Different Models of Permanent Supportive Housing on Problematic Substance Use, Depression, and Anxiety Symptoms Over Time. [Article]	American Journal of Orthopsychiatry 2021;91(4):514-523		Articles.	Article.	Click here for full text options	SFX	LibKey Link
318	Ovid Technologies	Journals@Ovid	00000454-202191030-00013.	Krumer-Nevo, Michal Refaeli, Tehila	COVID-19: A Poverty-Aware Perspective. [Article]	American Journal of Orthopsychiatry 2021;91(3):423-431		Articles.	Article.	Click here for full text options	SFX	LibKey Link
319	Ovid Technologies	Journals@Ovid	00000454-202191030-00012.	Barbarin, Oscar Khoury, Brigitte Klicperova-Baker, Martina Gutierrez, German Thompson, Ava Padakannaya, Prakash Crowe, Simon	Psychological Science and COVID-19: An Agenda for Social Action. [Article]	American Journal of Orthopsychiatry 2021;91(3):412-422		Articles.	Article.	Click here for full text options	SFX	LibKey Link
320	Ovid Technologies	Journals@Ovid	00000454-202191030-00010.	Sayer, Nina A. Orazem, Robert J. Mitchell, Lauren L. Carlson, Kathleen F. Schnurr, Paula P. Litz, Brett T.	What the Public Should Know About Veterans Returning From Combat Deployment to Support Reintegration: A Qualitative Analysis. [Article]	American Journal of Orthopsychiatry 2021;91(3):398-406		Articles.	Article.	Click here for full text options	SFX	LibKey Link
321	Ovid Technologies	Journals@Ovid	00000454-202191030-00008.	Kim, Bo-Kyung E. Johnson, Jennifer Rhinehart, Laura Logan-Greene, Patricia Lomeli, Jeanette Nurius, Paula S.	The School-to-Prison Pipeline for Probation Youth With Special Education Needs. [Article]	American Journal of Orthopsychiatry 2021;91(3):375-385		Articles.	Article.	Click here for full text options	SFX	LibKey Link
322	Ovid Technologies	Journals@Ovid	00000454-202191020-00006.	Leickly, Emily Townley, Greg Dover, Tessa L. Brusilovskiy, Eugene Salzer, Mark S.	Exploring Urbanicity and Its Relationship With Stigma and Well-Being Outcomes for People with Serious Mental Illnesses. [Article]	American Journal of Orthopsychiatry 2021;91(2):208-216		Articles.	Article.	Click here for full text options	SFX	LibKey Link
323	Ovid Technologies	Journals@Ovid	00000454-202191020-00003.	Felsen, Irit V.	"Web-Based, Second-Best Togetherness": Psychosocial Group Intervention With Children of Holocaust Survivors During COVID-19. [Article]	American Journal of Orthopsychiatry 2021;91(2):171-180		Articles.	Article.	Click here for full text options	SFX	LibKey Link
324	Ovid Technologies	Journals@Ovid	00000454-202191010-00010.	Toombs, Elaine Mushquash, Christopher J. Lund, Jessie Pitura, Victoria A. Toneguzzi, Kaitlyn Leon, Scott Bobinski, Tina Vitopoulos, Nina Frederick, Tyler Kidd, Sean	Adaption and Implementation of the Housing Outreach Program Collaborative (HOP-C) North for Indigenous Youth. [Article]	American Journal of Orthopsychiatry 2021;91(1):96-108		Articles.	Article.	Click here for full text options	SFX	LibKey Link
325	Ovid Technologies	Journals@Ovid	00000454-202191010-00006.	Fennig, Maya Denov, Myriam	Interpreters Working in Mental Health Settings With Refugees: An Interdisciplinary Scoping Review. [Article]	American Journal of Orthopsychiatry 2021;91(1):50-65		Articles.	Article.	Click here for full text options	SFX	LibKey Link
326	Ovid Technologies	Journals@Ovid	02272803-202180010-00004.	Emir Oksuz, Elif Kalkan, Bilal Can, Nesime Haktanir, Abdulkadir	Adult Mental Health and Loneliness During the COVID-19 Pandemic in Late 2020. [Article]	European Journal of Psychology Open 2021;80(1-2):18-30		Original Articles.	Article.	Click here for full text options	SFX	LibKey Link
327	Ovid Technologies	Journals@Ovid	01369760-202152040-00002.	Sacco, Donald F. Brown, Mitch Macchione, Alicia L. Young, Steven G.	No Evidence for Social Surrogacy in Fostering Intentions to Follow Social Distancing Guidelines. [Article]	Social Psychology 2021;52(4):215-226		Original Articles.	Article.	Click here for full text options	SFX	LibKey Link
328	Ovid Technologies	Journals@Ovid	01222908-202142010-00005.	Keefer, Lucas A. Rothschild, Zachary K.	Attachment Anxiety Mitigates the Well-Being Costs of Object Attachment. [Article]	Journal of Individual Differences 2021;42(1):41-56		Original Articles.	Article.	Click here for full text options	SFX	LibKey Link
329	Ovid Technologies	Journals@Ovid	01369759-202133020-00001.	Jacobs, Ruud S. Werning, Stefan Jansz, Jeroen Kneer, Julia	Procedural Arguments of Persuasive Games: An Elaboration Likelihood Perspective. [Article]	Journal of Media Psychology: Theories, Methods, & Applications 2021;33(2):49-59		Original Articles.	Article.	Click here for full text options	SFX	LibKey Link
330	Ovid Technologies	Journals@Ovid	02071963-202128040-00001.	Rose, Jason P. Edmonds, Keith A.	Social Comparisons for Following Health Recommendations and Their Relation to Worry and Intentions During COVID-19. [Article]	European Journal of Health Psychology 2021;28(4):141-151		Original Articles.	Article.	Click here for full text options	SFX	LibKey Link
331	Ovid Technologies	Journals@Ovid	00061280-202126030-00006.	Thompson, Harriet E.	Climate "Psychopathology": The Intersection of Mental and Physical Health in the Climate Emergency. [Article]	European Psychologist 2021;26(3):195-203		Original Articles and Reviews.	Article.	Click here for full text options	SFX	LibKey Link
332	Ovid Technologies	Journals@Ovid	00061280-202126010-00004.	Ejdus, Filip Recevic, Tijana	Ontological Insecurity as an Emergent Phenomenon: Bottom-Up Securitization of Migration in Serbia. [Article]	European Psychologist 2021;26(1):29-44		Original Articles and Reviews.	Article.	Click here for full text options	SFX	LibKey Link
333	Ovid Technologies	Journals@Ovid	00042740-202112000-00013.	Ahn, Janet N. Hu, Danfei Vega, Melissa	Changing Pace: Using Implementation Intentions to Enhance Social Distancing Behavior During the COVID-19 Pandemic. [Article]	Journal of Experimental Psychology: Applied December 2021;27(4):762-772		Articles.	Article.	Click here for full text options	SFX	LibKey Link
334	Ovid Technologies	Journals@Ovid	00042740-202112000-00003.	Joslyn, Susan Savelli, Sonia Duarte, Horacio A. Burgeno, Jessica Qin, Chao Han, Jee Hoon Gulacsik, Gala	COVID-19: Risk Perception, Risk Communication, and Behavioral Intentions. [Article]	Journal of Experimental Psychology: Applied December 2021;27(4):599-620		Articles.	Article.	Click here for full text options	SFX	LibKey Link
335	Ovid Technologies	Journals@Ovid	00042740-202112000-00002.	Garfin, Dana Rose Fischhoff, Baruch Holman, E. Alison Silver, Roxane Cohen	Risk Perceptions and Health Behaviors as COVID-19 Emerged in the United States: Results From a Probability-Based Nationally Representative Sample. [Article]	Journal of Experimental Psychology: Applied December 2021;27(4):584-598		Articles.	Article.	Click here for full text options	SFX	LibKey Link
336	Ovid Technologies	Journals@Ovid	00001326-202112000-00004.	Ferrell, Jillian Crowley, Susan L.	Emotional Support Animals: A Framework for Clinical Decision-Making. [Miscellaneous Article]	Professional Psychology - Research & Practice December 2021;52(6):560-568		Therapy Considerations.	Miscellaneous Article.	Click here for full text options	SFX	LibKey Link
337	Ovid Technologies	Journals@Ovid	01906592-202112000-00006.	Friedberg, Robert D.	We're Not in Kansas Anymore: Reimagining a New Yellow Brick Road for Treating Youth and Their Families in the Peri- and Post-Pandemic Periods. [Article]	Practice Innovations December 2021;6(4):275-287		Articles.	Article.	Click here for full text options	SFX	LibKey Link
338	Ovid Technologies	Journals@Ovid	00012244-202112000-00004.	Medley, Ben	Recovering the True Self: Affirmative Therapy, Attachment, and AEDP in Psychotherapy With Gay Men. [Article]	Journal of Psychotherapy Integration December 2021;31(4):383-402		Special Section on Dynamic Approaches.	Article.	Click here for full text options	SFX	LibKey Link
339	Ovid Technologies	Journals@Ovid	01369758-202112000-00007.	Lopez, Jameson D.	Examining Construct Validity of the Scale of Native Americans Giving Back. [Article]	Journal of Diversity in Higher Education December 2021;14(4):519-529		Articles.	Article.	Click here for full text options	SFX	LibKey Link
340	Ovid Technologies	Journals@Ovid	01756958-202112000-00007.	Powell, Hillary A. Cochran, Bryan N.	Mental Health Providers' Biases, Knowledge, and Treatment Decision Making With Gender-Minority Clients. [Article]	Psychology of Sexual Orientation and Gender Diversity December 2021;8(4):451-457		Articles.	Article.	Click here for full text options	SFX	LibKey Link
341	Ovid Technologies	Journals@Ovid	01756938-202112000-00003.	Plante, Thomas G.	Four Positive Lessons Learned During the 2020-2021 COVID-19 Global Pandemic: Implications for Spirituality in Clinical Practice. [Article]	Spirituality in Clinical Practice December 2021;8(4):262-267		Special Section: Spirituality in Clinical Practice During COVID-19.	Article.	Click here for full text options	SFX	LibKey Link
342	Ovid Technologies	Journals@Ovid	00044321-202112000-00010.	Klodnick, Vanessa V. Johnson, Rebecca P. Brenits, Ariel Cohen, Deborah A. Fagan, Marc A. Paauw, Margaret Ann Schneider, Ava	Developing a Community-Based Multidisciplinary Service Exit Typology for Young Adults With Serious Mental Health Conditions. [Article]	Psychiatric Rehabilitation Journal December 2021;44(4):381-390		Articles.	Article.	Click here for full text options	SFX	LibKey Link
343	Ovid Technologies	Journals@Ovid	00044321-202112000-00009.	Sabella, Kathryn	Factors That Hinder or Facilitate the Continuous Pursuit of Education, Training, and Employment Among Young Adults With Serious Mental Health Conditions. [Article]	Psychiatric Rehabilitation Journal December 2021;44(4):373-380		Articles.	Article.	Click here for full text options	SFX	LibKey Link
344	Ovid Technologies	Journals@Ovid	00044321-202112000-00008.	Shaw, David B. Magnes, N. Sarah Pratt, Thomas E. Wetzler, Elizabeth	Effectiveness of the Veteran X Peer-Led Mental Health Recovery Program: A Quasi-Experimental Study. [Article]	Psychiatric Rehabilitation Journal December 2021;44(4):365-372		Articles.	Article.	Click here for full text options	SFX	LibKey Link
345	Ovid Technologies	Journals@Ovid	00044321-202112000-00006.	Manoli, Romina Cervello, Sophie Franck, Nicolas	Impact of Insight and Metacognition on Vocational Rehabilitation of Individuals With Severe Mental Illness: A Systematic Review. [Article]	Psychiatric Rehabilitation Journal December 2021;44(4):337-353		Articles.	Article.	Click here for full text options	SFX	LibKey Link
346	Ovid Technologies	Journals@Ovid	01714605-202112000-00006.	Brady, Keri J. S. Durham, Michelle P. Francoeur, Alex Henneberg, Cameron Adhia, Avanti Morley, Debra Tamene, Mahader Singerman, Amanda Morris, Anita Fortuna, Lisa R. Feinberg, Emily Bair-Merritt, Megan	Barriers and Facilitators to Integrating Behavioral Health Services and Pediatric Primary Care. [Article]	Clinical Practice in Pediatric Psychology December 2021;9(4):359-371		Articles.	Article.	Click here for full text options	SFX	LibKey Link
347	Ovid Technologies	Journals@Ovid	00124787-202112000-00004.	Mapes, Ayla R. Quetsch, Lauren B. Parisi, Kathryn E. Girard, Emma McNeil, Cheryl B.	Evidence-Based Treatment Delivery in Nontraditional Settings: Comparing Treatment Dropout, Barriers, and Attitudes in a Mobile Unit Versus an Outpatient Clinic. [Article]	Families, Systems, & Health December 2021;39(4):588-598		Research Articles.	Article.	Click here for full text options	SFX	LibKey Link
348	Ovid Technologies	Journals@Ovid	00011905-202112000-00010.	Trevathan-Minnis, Melissa Bloom, Tina Atlas, Nick MacDonald, Douglas A. Friedman, Harris L.	Using Dog Facial-Emotion Recognizability to Explore the Putative Black Dog Syndrome. [Article]	Humanistic Psychologist December 2021;49(4):616-629		Special Section: Human-Animal Interaction: Implications for Humanistic Psychology.	Article.	Click here for full text options	SFX	LibKey Link
349	Ovid Technologies	Journals@Ovid	00011905-202112000-00009.	Bloom, Tina Serrano, B. Robert Bradshaw, G. A.	In the Company of Animals: Accompaniment Transforms Prisoners Into Colleagues, Teachers, and Healers. [Article]	Humanistic Psychologist December 2021;49(4):602-615		Special Section: Human-Animal Interaction: Implications for Humanistic Psychology.	Article.	Click here for full text options	SFX	LibKey Link
350	Ovid Technologies	Journals@Ovid	00011905-202112000-00007.	Paxton, David W.	Dogma and Catma: Coevolution of People, Dogs and Cats. [Article]	Humanistic Psychologist December 2021;49(4):577-588		Special Section: Human-Animal Interaction: Implications for Humanistic Psychology.	Article.	Click here for full text options	SFX	LibKey Link
351	Ovid Technologies	Journals@Ovid	00011905-202112000-00003.	LeBeau, Claire Steele Webster, Elaine J.	The Embodied Experience of Vulnerability of First-Time Parents: An Existential-Phenomenological Study of the Shared Experiences Between First-Time Parent Couples. [Article]	Humanistic Psychologist December 2021;49(4):519-542		Articles.	Article.	Click here for full text options	SFX	LibKey Link
352	Ovid Technologies	Journals@Ovid	00004730-202112000-00004.	DiGuiseppi, Graham T. Tucker, Joan S. Prindle, John J. Henwood, Benjamin F. Huey, Stanley J. Jr. Rice, Eric R. Davis, Jordan P.	Comparing the Effectiveness of Three Substance Use Interventions for Youth With and Without Homelessness Experiences Prior to Treatment. [Miscellaneous Article]	Journal of Consulting & Clinical Psychology December 2021;89(12):995-1006		Youth Intervention: Substance Use and Homelessness Experiences.	Miscellaneous Article.	Click here for full text options	SFX	LibKey Link
353	Ovid Technologies	Journals@Ovid	01434890-202112000-00006.	Thai, Jayden L. Budge, Stephanie L. McCubbin, Laurie D.	Qualitative Examination of Transgender Asian Americans Navigating and Negotiating Cultural Identities and Values. [Article]	Asian American Journal of Psychology December 2021;12(4):301-316		Articles.	Article.	Click here for full text options	SFX	LibKey Link
354	Ovid Technologies	Journals@Ovid	01752962-202112000-00003.	Broomell, Stephen B. Chapman, Gretchen B.	Looking Beyond Cognition for Risky Decision Making: COVID-19, the Environment, and Behavior. [Editorial]	Journal of Applied Research in Memory & Cognition December 2021;10(4):512-516		Commentaries.	Editorial.	Click here for full text options	SFX	LibKey Link
355	Ovid Technologies	Journals@Ovid	00004730-202111000-00004.	Kleindienst, Nikolaus Steil, Regina Priebe, Kathlen Muller-Engelmann, Meike Biermann, Miriam Fydrich, Thomas Schmahl, Christian Bohus, Martin	Treating Adults With a Dual Diagnosis of Borderline Personality Disorder and Posttraumatic Stress Disorder Related to Childhood Abuse: Results From a Randomized Clinical Trial. [Miscellaneous Article]	Journal of Consulting & Clinical Psychology November 2021;89(11):925-936		Treatment Outcomes for Dual Diagnosis Individuals with PTSD.	Miscellaneous Article.	Click here for full text options	SFX	LibKey Link
356	Ovid Technologies	Journals@Ovid	00005205-202111000-00005.	Fleischmann, Alexandra Lammers, Joris Diel, Kathi Hofmann, Wilhelm Galinsky, Adam D.	More Threatening and More Diagnostic: How Moral Comparisons Differ From Social Comparisons. [Miscellaneous Article]	Journal of Personality & Social Psychology November 2021;121(5):1057-1078		More Threatening and More Diagnostic: How Moral Comparisons Differ From Social Comparisons.	Miscellaneous Article.	Click here for full text options	SFX	LibKey Link
357	Ovid Technologies	Journals@Ovid	01437492-202111000-00001.	Murphy, Christopher M. Richards, Tara N. Nitsch, Lisa J. Green-Manning, Angelique Brokmeier, Ann Marie LaMotte, Adam D. Holliday, Charvonne N.	Community-Informed Relationship Violence Intervention in a High-Stress, Low-Income Urban Context. [Article]	Psychology of Violence November 2021;11(6):509-518		Articles.	Article.	Click here for full text options	SFX	LibKey Link
358	Ovid Technologies	Journals@Ovid	02112927-202111000-00002.	Vazquez, Alejandro L. Navarro Flores, Cynthia M. Alvarez, Maria de la Caridad Domenech Rodriguez, Melanie M.	Latinx Caregivers' Perceived Need for and Utilization of Youth Telepsychology Services During the Coronavirus Pandemic. [Article]	Journal of Latinx Psychology November 2021;9(4):284-298		Articles.	Article.	Click here for full text options	SFX	LibKey Link
359	Ovid Technologies	Journals@Ovid	01429397-202111000-00003.	Davis, Edward B. Granqvist, Pehr Sharp, Carissa	Theistic Relational Spirituality: Development, Dynamics, Health, and Transformation. [Article]	Psychology of Religion & Spirituality November 2021;13(4):401-415		Articles.	Article.	Click here for full text options	SFX	LibKey Link
360	Ovid Technologies	Journals@Ovid	01189008-202111000-00026.	Wagner, Anne C. Bartsch, Alysha A. Manganaro, Milaina Monson, Candice M. Baker, Courtney N. Brown, Steven M.	Trauma-Informed Care Training With HIV and Related Community Service Workers: Short and Long Term Effects on Attitudes. [Report]	Psychological Services November 2021;18(4):695-702		Brief Reports.	Report.	Click here for full text options	SFX	LibKey Link
361	Ovid Technologies	Journals@Ovid	02112926-202111000-00011.	Jones, Tiffany M. Diaz, Autumn Bruick, Samantha McCowan, Kristin Wong, Daisy W. Chatterji, Akiksha Malorni, Angela Spencer, Michael S.	Experiences and Perceptions of School Staff Regarding the COVID-19 Pandemic and Racial Equity: The Role of Colorblindness. [Miscellaneous Article]	School Psychology November 2021;36(6):546-554		Special Section: Perspectives on COVID-19: Impacts on Educators.	Miscellaneous Article.	Click here for full text options	SFX	LibKey Link
362	Ovid Technologies	Journals@Ovid	02112926-202111000-00008.	Yang, Chunyan Manchanda, Sarah Greenstein, Jenna	Educators' Online Teaching Self-Efficacy and Compassion Fatigue During the COVID-19 Pandemic: The Dual Roles of "Connect". [Miscellaneous Article]	School Psychology November 2021;36(6):504-515		Special Section: Perspectives on COVID-19: Impacts on Educators.	Miscellaneous Article.	Click here for full text options	SFX	LibKey Link
363	Ovid Technologies	Journals@Ovid	00062930-202111000-00006.	Knab, Nadine Steffens, Melanie C.	Emotions for Solidarity: The Relations of Moral Outrage and Sympathy With Hierarchy-Challenging and Prosocial Hierarchy-Maintaining Action Intentions in Support of Refugees. [Article]	Peace & Conflict: Journal of Peace Psychology November 2021;27(4):568-575		Articles.	Article.	Click here for full text options	SFX	LibKey Link
364	Ovid Technologies	Journals@Ovid	00043965-202111000-00009.	Kukucka, Jeff Clow, Kimberley A. Horodyski, Ashley M. Deegan, Kelly Gayleard, Nina M.	Do Exonerees Face Housing Discrimination? An Email-Based Field Experiment and Content Analysis. [Article]	Psychology, Public Policy, & Law November 2021;27(4):570-580		Regular Articles.	Article.	Click here for full text options	SFX	LibKey Link
365	Ovid Technologies	Journals@Ovid	00043965-202111000-00008.	Feingold, Zoe R.	The Stigma of Incarceration Experience: A Systematic Review. [Article]	Psychology, Public Policy, & Law November 2021;27(4):550-569		Regular Articles.	Article.	Click here for full text options	SFX	LibKey Link
366	Ovid Technologies	Journals@Ovid	00043965-202111000-00006.	Torres, Loandra Gliser, Christina P. Formon, Dana L. Hashimoto, Naoko Gray, B. Thomas	Forensic Assessment in the Time of COVID-19: The Colorado Experience in Developing Videoconferencing for Evaluating Adjudicative Competency. [Article]	Psychology, Public Policy, & Law November 2021;27(4):522-536		Regular Articles.	Article.	Click here for full text options	SFX	LibKey Link
367	Ovid Technologies	Journals@Ovid	00043965-202111000-00004.	Kyprianides, Arabella Bradford, Ben Jackson, Jonathan Yesberg, Julia Stott, Clifford Radburn, Matthew	Identity, Legitimacy and Cooperation With Police: Comparing General-Population and Street-Population Samples From London. [Article]	Psychology, Public Policy, & Law November 2021;27(4):492-508		Regular Articles.	Article.	Click here for full text options	SFX	LibKey Link
368	Ovid Technologies	Journals@Ovid	00000487-202111000-00008.	Crowley, D. Max Scott, J. Taylor Long, Elizabeth C. Green, Lawrie Giray, Cagla Gay, Brittany Israel, Azaliah Storace, Rachel McCauley, Mary Donovan, Michael	Cultivating Researcher-Policymaker Partnerships: A Randomized Controlled Trial of a Model for Training Public Psychologists. [Article]	American Psychologist November 2021;76(8):1307-1322		Articles.	Article.	Click here for full text options	SFX	LibKey Link
369	Ovid Technologies	Journals@Ovid	01438460-202110030-00006.	Gibbons, Judith L. Fernandez-Morales, Regina Maegli, Maria A. Poelker, Katelyn E.	"Mi Hijo es lo Principal" - Guatemalan Mothers Navigate the COVID-19 Pandemic. [Article]	International Perspectives in Psychology: Research, Practice, & Consultation 2021;10(3):163-171		Articles.	Article.	Click here for full text options	SFX	LibKey Link
370	Ovid Technologies	Journals@Ovid	01438460-202110030-00003.	Cameron, Erinn C. Hemingway, Samantha L. Ray, Janine M. Cunningham, Fiona J. Jacquin, Kristine M.	COVID-19 and Women: Key Components of SDG-5 and the Estimated Prevalence of Modern Slavery. [Article]	International Perspectives in Psychology: Research, Practice, & Consultation 2021;10(3):138-146		Articles.	Article.	Click here for full text options	SFX	LibKey Link
371	Ovid Technologies	Journals@Ovid	00011272-202110000-00006.	Weaver, Christopher M. Chu, Joyce P. Lugo, Alexandra Uyeda, Naomi Cha, Yumi Zadonowicz, Taylor Giordano, Brenna	Community-Based Participatory Research With Police: Development of a Tech-Enhanced Structured Suicide Risk Assessment and Communication Smartphone Application. [Article]	Law & Human Behavior October 2021;45(5):456-467		Articles.	Article.	Click here for full text options	SFX	LibKey Link
372	Ovid Technologies	Journals@Ovid	00011272-202110000-00003.	Grove, Lauren King, Christopher M. Bomysoad, Rachel Vasquez, Loumarie Kois, Lauren E.	Technology for Assessment and Treatment of Justice-Involved Youth: A Systematic Literature Review. [Article]	Law & Human Behavior October 2021;45(5):413-426		Articles.	Article.	Click here for full text options	SFX	LibKey Link
373	Ovid Technologies	Journals@Ovid	00125528-202110000-00017.	Jordan, Lorien S. Walsdorf, Ashley A. Roche, Kathleen M. Falusi, Olanrewaju O.	"I am Affected in All the Ways [horizontal ellipsis] ": A Phenomenographic Analysis of Latinx Adolescents' Perceptions of Family Separations at the Border. [Miscellaneous Article]	Cultural Diversity & Ethnic Minority Psychology October 2021;27(4):736-745		Qualitative and Spiritual Connectedness.	Miscellaneous Article.	Click here for full text options	SFX	LibKey Link
374	Ovid Technologies	Journals@Ovid	00125528-202110000-00009.	Salas-Wright, Christopher P. Oh, Sehun Vaughn, Michael G. Perez-Gomez, Augusto Mejia-Trujillo, Juliana Montero-Zamora, Pablo Andrade, Patricia Cohen, Mariana Scaramutti, Carolina Rodriguez, Jose Schwartz, Seth J.	A Validation of the Perceived Negative Context of Reception Scale With Recently-Arrived Venezuelan Immigrants in Colombia and the United States. [Miscellaneous Article]	Cultural Diversity & Ethnic Minority Psychology October 2021;27(4):649-658		Measurement.	Miscellaneous Article.	Click here for full text options	SFX	LibKey Link
375	Ovid Technologies	Journals@Ovid	00001326-202110000-00003.	Maheu, Marlene M. Wright, Shawna D. Neufeld, Jonathan Drude, Kenneth P. Hilty, Donald M. Baker, Deborah C. Callan, Joanne E.	Interprofessional Telebehavioral Health Competencies Framework: Implications for Telepsychology. [Miscellaneous Article]	Professional Psychology - Research & Practice October 2021;52(5):439-448		Professional Issues.	Miscellaneous Article.	Click here for full text options	SFX	LibKey Link
376	Ovid Technologies	Journals@Ovid	00005205-202110000-00006.	Lassetter, Bethany Hehman, Eric Neel, Rebecca	The Relevance Appraisal Matrix: Evaluating Others' Relevance. [Miscellaneous Article]	Journal of Personality & Social Psychology October 2021;121(4):842-864		The Relevance Appraisal Matrix: Evaluating Others' Relevance.	Miscellaneous Article.	Click here for full text options	SFX	LibKey Link
377	Ovid Technologies	Journals@Ovid	00005205-202110000-00002.	Kruse, Felix Degner, Juliane	Spontaneous State Inferences. [Miscellaneous Article]	Journal of Personality & Social Psychology October 2021;121(4):774-791		Spontaneous State Inferences.	Miscellaneous Article.	Click here for full text options	SFX	LibKey Link
378	Ovid Technologies	Journals@Ovid	00004565-202110000-00004.	Wu, Y. Jasmine Antone, Brennan Srinivas, Arshya DeChurch, Leslie Contractor, Noshir	Teamwork in the Time of COVID-19: Creating, Dissolving, and Reactivating Network Ties in Response to a Crisis. [Miscellaneous Article]	Journal of Applied Psychology October 2021;106(10):1483-1492		Understanding Work and Employment in the COVID-19 Pandemic.	Miscellaneous Article.	Click here for full text options	SFX	LibKey Link
379	Ovid Technologies	Journals@Ovid	00000487-202110000-00004.	Bogenschneider, Karen Day, Elizabeth Bogenschneider, Bret N.	A Window Into Youth and Family Policy: State Policymaker Views on Polarization and Research Utilization. [Article]	American Psychologist October 2021;76(7):1143-1158		Articles.	Article.	Click here for full text options	SFX	LibKey Link
380	Ovid Technologies	Journals@Ovid	01756937-202110000-00002.	Breen, Andrea V. Scott, Christine McLean, Kate C.	The "Stuff" of Narrative Identity: Touring Big and Small Stories in Emerging Adults' Dorm Rooms. [Article]	Qualitative Psychology October 2021;8(3):297-310		Articles.	Article.	Click here for full text options	SFX	LibKey Link
381	Ovid Technologies	Journals@Ovid	00006823-202109000-00004.	Cahill, Karina M. Updegraff, Kimberly A. Causadias, Jose M. Korous, Kevin M.	Familism Values and Adjustment Among Hispanic/Latino Individuals: A Systematic Review and Meta-Analysis. [Article]	Psychological Bulletin September 2021;147(9):947-985		Articles.	Article.	Click here for full text options	SFX	LibKey Link
382	Ovid Technologies	Journals@Ovid	01756958-202109000-00007.	Velez, Brandon L. Adames, Christian N. Lei, Nina Kerman, Michael E.	A Content Analysis of Psychological Research on Vocational Issues Among Sexual Minority People. [Article]	Psychology of Sexual Orientation and Gender Diversity September 2021;8(3):344-364		Major Contributions.	Article.	Click here for full text options	SFX	LibKey Link
383	Ovid Technologies	Journals@Ovid	00042740-202109000-00006.	Wiener, Richard L. Berry, Megan C. Wertheimer, Julie Petty, Taylor Martinez, Jasmine	The Public's Judgment of Sex Trafficked Women: Blaming the Victim?. [Article]	Journal of Experimental Psychology: Applied September 2021;27(3):529-545		Articles.	Article.	Click here for full text options	SFX	LibKey Link
384	Ovid Technologies	Journals@Ovid	00044321-202109000-00005.	Rollins, Angela L. Eliacin, Johanne Russ-Jara, Alissa L. Monroe-Devita, Maria Wasmuth, Sally Flanagan, Mindy E. Morse, Gary A. Leiter, Michael Salyers, Michelle P.	Organizational Conditions That Influence Work Engagement and Burnout: A Qualitative Study of Mental Health Workers. [Article]	Psychiatric Rehabilitation Journal September 2021;44(3):229-237		Special Section: Psychiatric Rehabilitation Service Workers' Well-Being.	Article.	Click here for full text options	SFX	LibKey Link
385	Ovid Technologies	Journals@Ovid	01369758-202109000-00012.	Nguyen, David J. Herron, Amber	Keeping Up With the Joneses or Feeling Priced Out?: Exploring How Low-Income Students' Financial Position Shapes Sense of Belonging. [Article]	Journal of Diversity in Higher Education September 2021;14(3):429-440		Articles.	Article.	Click here for full text options	SFX	LibKey Link
386	Ovid Technologies	Journals@Ovid	01369758-202109000-00011.	Torres-Olave, Blanca M. Torrez, Mark Anthony Ferguson, Kelly Bedford, Amy Castillo-Lavergne, Claudia M. Robles, Karla Chang, Aurora	Fuera De Lugar: Undocumented Students, Dislocation, and the Search for Belonging. [Article]	Journal of Diversity in Higher Education September 2021;14(3):418-428		Articles.	Article.	Click here for full text options	SFX	LibKey Link
387	Ovid Technologies	Journals@Ovid	01369758-202109000-00006.	Syeed, Esa	Wearing Many Hats: Students of Color and the Grounded Aesthetics of Graduation . [Article]	Journal of Diversity in Higher Education September 2021;14(3):364-373		Articles.	Article.	Click here for full text options	SFX	LibKey Link
388	Ovid Technologies	Journals@Ovid	01437492-202109000-00006.	Dworkin, Emily R. Weaver, Terri L.	The Impact of Sociocultural Contexts on Mental Health Following Sexual Violence: A Conceptual Model. [Article]	Psychology of Violence September 2021;11(5):476-487		Articles.	Article.	Click here for full text options	SFX	LibKey Link
389	Ovid Technologies	Journals@Ovid	02112926-202109000-00017.	Jones, Janine M.	The Dual Pandemics of COVID-19 and Systemic Racism: Navigating Our Path Forward. [Article]	School Psychology September 2021;36(5):427-431		Articles.	Article.	Click here for full text options	SFX	LibKey Link
390	Ovid Technologies	Journals@Ovid	02112926-202109000-00016.	Herbers, Janette E. Hayes, Katherine R. Cutuli, J. J.	Adaptive Systems for Student Resilience in the Context of COVID-19. [Article]	School Psychology September 2021;36(5):422-426		Articles.	Article.	Click here for full text options	SFX	LibKey Link
391	Ovid Technologies	Journals@Ovid	02112926-202109000-00010.	Chafouleas, Sandra M. Iovino, Emily A.	Comparing the Initial Impact of COVID-19 on Burden and Psychological Distress Among Family Caregivers of Children With and Without Developmental Disabilities. [Article]	School Psychology September 2021;36(5):358-366		Articles.	Article.	Click here for full text options	SFX	LibKey Link
392	Ovid Technologies	Journals@Ovid	02112926-202109000-00001.	Nickerson, Amanda B. Sulkowski, Michael L.	The COVID-19 Pandemic as a Long-Term School Crisis: Impact, Risk, Resilience, and Crisis Management. [Article]	School Psychology September 2021;36(5):271-276		Articles.	Article.	Click here for full text options	SFX	LibKey Link
393	Ovid Technologies	Journals@Ovid	00011970-202109000-00002.	Tucker, Joan S. Rodriguez, Anthony Davis, Jordan P. Klein, David J. D'Amico, Elizabeth J.	Simultaneous Trajectories of Alcohol and Cannabis Use From Adolescence to Emerging Adulthood: Associations With Role Transitions and Functional Outcomes. [Miscellaneous Article]	Psychology of Addictive Behaviors September 2021;35(6):628-637		Patterns, Predictors, and Short- and Long-Term Outcomes of Co-Use.	Miscellaneous Article.	Click here for full text options	SFX	LibKey Link
394	Ovid Technologies	Journals@Ovid	01434890-202109000-00008.	Islam, Saidul Mozumder, Muhammad Kamruzzaman	Challenges to Providing Quality Mental Health Services for Forcibly Displaced Populations: The Case of Rohingya Refugees in Bangladesh. [Article]	Asian American Journal of Psychology September 2021;12(3):234-240		Articles.	Article.	Click here for full text options	SFX	LibKey Link
395	Ovid Technologies	Journals@Ovid	01857015-202109000-00004.	Halonen, Jane S. Whitlock, Kristin Arena, Lanae	The Introductory Psychology Course in the 21st Century: The Challenge of Finding Common Ground. [Article]	Scholarship of Teaching and Learning in Psychology September 2021;7(3):192-205		Special Section: Part I: Teaching the Introductory Psychology Course: Overview of the Course.	Article.	Click here for full text options	SFX	LibKey Link
396	Ovid Technologies	Journals@Ovid	01906592-202109000-00002.	Knapp, Samuel Gottlieb, Michael Handelsman, Mitchell M.	Talking to Patients Who Fail to Follow Public Health Measures During the COVID-19 Pandemic: A Principle-Based Approach. [Article]	Practice Innovations September 2021;6(3):139-148		Articles.	Article.	Click here for full text options	SFX	LibKey Link
397	Ovid Technologies	Journals@Ovid	01515543-202109000-00006.	Russell, Beth S. Tambling, Rachel R. Horton, Abagail L. Hutchison, Morica Tomkunas, Alexandria J.	Clinically Significant Depression Among Parents During the COVID-19 Pandemic: Examining the Protective Role of Family Relationships. [Article]	Couple and Family Psychology: Research and Practice September 2021;10(3):190-201		Articles.	Article.	Click here for full text options	SFX	LibKey Link
398	Ovid Technologies	Journals@Ovid	00126206-202109000-00015.	Abraham, Lucy Anne Graham, Patricia	Responding to Barriers to Treatment in United States and United Kingdom Veterans: A Response on "Improving Engagement in Evidence-Based Psychological Treatment Among Veterans: Direct-to-Consumer Outreach and Pretreatment Shared Decision-Making". [Editorial]	Clinical Psychology: Science & Practice September 2021;28(3):320-322		Commentary on Karlin and Brenner (originally published in 2020, vol. 27, issue 4).	Editorial.	Click here for full text options	SFX	LibKey Link
399	Ovid Technologies	Journals@Ovid	00124787-202109000-00014.	Raja, Sheela Rabinowitz, Emily P. Gray, Matt J.	Universal Screening and Trauma Informed Care: Current Concerns and Future Directions. [Article]	Families, Systems, & Health September 2021;39(3):526-534		Conceptual Article.	Article.	Click here for full text options	SFX	LibKey Link
400	Ovid Technologies	Journals@Ovid	00124787-202109000-00012.	Rene, Rachelle Cunningham, Amy Pando, Oriana Silverio, Alexis Marschilok, Christine Sifri, Randa	Development and Evaluation of Employee Wellness Sessions in Response to COVID-19. [Report]	Families, Systems, & Health September 2021;39(3):505-517		Rapid Response: Brief Reports on Families, Systems, and Health in the COVID-19 Era.	Report.	Click here for full text options	SFX	LibKey Link
401	Ovid Technologies	Journals@Ovid	00124787-202109000-00006.	Crandall, AliceAnn Daines, Chantel Barnes, Michael D. Hanson, Carl L. Cottam, Malynne	Family Well-Being and Individual Mental Health in the Early Stages of COVID-19. [Article]	Families, Systems, & Health September 2021;39(3):454-466		Research Articles.	Article.	Click here for full text options	SFX	LibKey Link
402	Ovid Technologies	Journals@Ovid	00003159-202108000-00011.	Ubeda, Yulan Asensio, Victoria Rivas, Antonio Serra, Rodrigo Fatjo, Jaume Llorente, Miquel Villaespesa, Francisco	Iberian Lynx (Lynx pardinus) Personality: A Rating Assessment With Ex Situ Conservation Program Sample. [Article]	Journal of Comparative Psychology August 2021;135(3):360-369		Articles.	Article.	Click here for full text options	SFX	LibKey Link
403	Ovid Technologies	Journals@Ovid	00003159-202108000-00009.	Oliveira, Jessica Janine de Silva, Priscila Fernandes Lopes, Fivia de Araujo Luchiari, Ana Carolina	Individual Differences Guide Mate Choice in the Fighting Fish (Betta splendens). [Article]	Journal of Comparative Psychology August 2021;135(3):338-348		Articles.	Article.	Click here for full text options	SFX	LibKey Link
404	Ovid Technologies	Journals@Ovid	00003159-202108000-00005.	Mackay, Megan K. Pillay, Neville	Environmental Correlates of Exploratory Behavior and Anxiety in Three African Striped Mouse (Rhabdomys) Taxa Occurring in Different Habitats and Contexts. [Article]	Journal of Comparative Psychology August 2021;135(3):304-314		Featured Article.	Article.	Click here for full text options	SFX	LibKey Link
405	Ovid Technologies	Journals@Ovid	00066944-202108000-00003.	Gordon, Chanelle T. Fabiano, Gregory A. Hulme, Kevin F. Sodano, Sandro M. Adragna, Michael Lim, Rachel Stanford, Samantha Janikowski, Leah Bufalo, Bradley Rodriguez, Zulema Swiatek, Denise	Efficacy of Lisdexamfetamine Dimesylate for Promoting Occupational Success in Adolescents and Young Adults With Attention-Deficit/Hyperactivity Disorder. [Report]	Experimental & Clinical Psychopharmacology August 2021;29(4):308-318		Original Research Reports.	Report.	Click here for full text options	SFX	LibKey Link
406	Ovid Technologies	Journals@Ovid	02112927-202108000-00005.	Bridges, Ana J. Ledesma, Roselee J. Guzman, Linda E. Berman, Ilana S. Diaz Benitez, Dulce E.	A Systematic Review and Meta-Analysis of the Relation Between Acculturation and Depression in Latinx Adults. [Article]	Journal of Latinx Psychology August 2021;9(3):232-257		Articles.	Article.	Click here for full text options	SFX	LibKey Link
407	Ovid Technologies	Journals@Ovid	00012003-202108000-00003.	Bhattacharya, Nina Budge, Stephanie L. Pantalone, David W. Katz-Wise, Sabra L.	Conceptualizing Relationships Among Transgender and Gender Diverse Youth and Their Caregivers. [Miscellaneous]	Journal of Family Psychology August 2021;35(5):595-605		Gender Diverse Families.	Miscellaneous.	Click here for full text options	SFX	LibKey Link
408	Ovid Technologies	Journals@Ovid	00001326-202108000-00003.	Clements, Zakary A. Rostosky, Sharon S. McCurry, Sara Riggle, Ellen D. B.	Piloting a Brief Intervention to Increase Positive Identity and Well-Being in Transgender and Nonbinary Individuals. [Miscellaneous]	Professional Psychology - Research & Practice August 2021;52(4):328-332		Gender and Sexual Diversity.	Miscellaneous.	Click here for full text options	SFX	LibKey Link
409	Ovid Technologies	Journals@Ovid	01879014-202108000-00009.	Del Rosal, Estefania Gonzalez-Sanguino, Clara Bestea, Sara Boyd, Jennifer Munoz, Manuel	Correlates and Consequences of Internalized Stigma Assessed Through the Internalized Stigma of Mental Illness Scale for People Living With Mental Illness: A Scoping Review and Meta-Analysis From 2010. [Article]	Stigma and Health August 2021;6(3):324-334		Articles.	Article.	Click here for full text options	SFX	LibKey Link
410	Ovid Technologies	Journals@Ovid	01429397-202108000-00012.	LeBaron, Ashley B. Kelley, Heather H. Hill, E. Jeffrey Galbraith, Quinn	Finances, Religion, and the FAAR Model: How Religion Exacerbates and Alleviates Financial Stress. [Miscellaneous Article]	Psychology of Religion & Spirituality August 2021;13(3):370-380		Models.	Miscellaneous Article.	Click here for full text options	SFX	LibKey Link
411	Ovid Technologies	Journals@Ovid	01429397-202108000-00004.	Exline, Julie J. Przeworski, Amy Peterson, Emily K. Turnamian, Margarid R. Stauner, Nick Uzdavines, Alex	Religious and Spiritual Struggles Among Transgender and Gender-Nonconforming Adults. [Article]	Psychology of Religion & Spirituality August 2021;13(3):276-286		Special Section: Current Advances in the Intersection of Psychology of Religiousness/Spirituality and LGBTQ+ Studies.	Article.	Click here for full text options	SFX	LibKey Link
412	Ovid Technologies	Journals@Ovid	00011346-202108000-00008.	Goossens, Ilvy Vargen, Lee M. Wedman, Mikaila Connolly, Deborah A.	Criminalization of HIV: Ethical and Legal Issues for the Practice of Psychology in Canada. [Article]	Canadian Psychology August 2021;62(3):304-317		Regular Articles / Articles reguliers.	Article.	Click here for full text options	SFX	LibKey Link
413	Ovid Technologies	Journals@Ovid	00120507-202108000-00006.	Devonis, David C.	Middle Class Sprawl: Locating the Psychologesque in the History of Psychology. [Article]	History of Psychology August 2021;24(3):275-294		Regular Articles.	Article.	Click here for full text options	SFX	LibKey Link
414	Ovid Technologies	Journals@Ovid	00120507-202108000-00004.	Harris, Ben	The Snake Pit: Mixing Marx With Freud in Hollywood. [Article]	History of Psychology August 2021;24(3):228-254		Regular Articles.	Article.	Click here for full text options	SFX	LibKey Link
415	Ovid Technologies	Journals@Ovid	00043965-202108000-00004.	Nogalska, Agnieszka M. Henderson, Hayden M. Cho, Scarlet J. Lyon, Thomas D.	Police Interviewing Behaviors and Commercially Sexually Exploited Adolescents' Reluctance. [Article]	Psychology, Public Policy, & Law August 2021;27(3):328-340		Regular Articles.	Article.	Click here for full text options	SFX	LibKey Link
416	Ovid Technologies	Journals@Ovid	00011272-202108000-00002.	LaCosse, Jennifer Quintanilla, Victor	Empathy Influences the Interpretation of Whether Others Have Violated Everyday Indeterminate Rules. [Article]	Law & Human Behavior August 2021;45(4):287-309		Articles.	Article.	Click here for full text options	SFX	LibKey Link
417	Ovid Technologies	Journals@Ovid	00004785-202108000-00009.	Schweitzer, Shane Waytz, Adam	Language as a Window Into Mind Perception: How Mental State Language Differentiates Body and Mind, Human and Nonhuman, and the Self From Others. [Article]	Journal of Experimental Psychology: General August 2021;150(8):1642-1672		Articles.	Article.	Click here for full text options	SFX	LibKey Link
418	Ovid Technologies	Journals@Ovid	01709761-202107000-00007.	Bommersbach, Tanner Stefanovics, Elina Rosenheck, Robert	Mental Health Service Utilization in Rural Areas Nationally in the Veterans Health Administration. [Article]	Journal of Rural Mental Health July 2021;45(3):229-242		Articles.	Article.	Click here for full text options	SFX	LibKey Link
419	Ovid Technologies	Journals@Ovid	01709761-202107000-00006.	Weinzimmer, Laurence G. Dalstrom, Matthew D. Klein, Colleen J. Foulger, Roopa de Ramirez, Sarah S.	The Relationship Between Access to Mental Health Counseling and Interest in Rural Telehealth. [Article]	Journal of Rural Mental Health July 2021;45(3):219-228		Articles.	Article.	Click here for full text options	SFX	LibKey Link
420	Ovid Technologies	Journals@Ovid	01709761-202107000-00001.	Durantini, Marta R. Grid for the Reduction of Vulnerability Albarracin, Dolores	The Associations of Religious Affiliation, Religious Service Attendance, and Religious Leader Norm With Support for Protective Versus Punitive Drug Policies: A Look at the States Affected by the Rural Opioid Epidemic in the United States. [Article]	Journal of Rural Mental Health July 2021;45(3):155-170		Articles.	Article.	Click here for full text options	SFX	LibKey Link
421	Ovid Technologies	Journals@Ovid	00010989-202107000-00010.	Genge, Olivia Day, Martin V.	Explaining Support for Post-Secondary Educational Funding for Indigenous Students. [Article]	Canadian Journal of Behavioural Science July 2021;53(3):304-314		Regular Articles / Articles reguliers.	Article.	Click here for full text options	SFX	LibKey Link
422	Ovid Technologies	Journals@Ovid	00062896-202107000-00008.	Sparrow, Erika P. Leung, Rachel Statucka, Marta Spaniol, Julia Cohn, Melanie	Altruism in Parkinson's Disease. [Article]	Neuropsychology July 2021;35(5):547-555		Articles.	Article.	Click here for full text options	SFX	LibKey Link
423	Ovid Technologies	Journals@Ovid	00125528-202107000-00012.	Abaied, Jamie L. Perry, Sylvia P.	Socialization of Racial Ideology by White Parents. [Miscellaneous]	Cultural Diversity & Ethnic Minority Psychology July 2021;27(3):431-440		Racial Socialization in Whites.	Miscellaneous.	Click here for full text options	SFX	LibKey Link
424	Ovid Technologies	Journals@Ovid	01429398-202107000-00005.	Mizuki, Rie Fujiwara, Takeo	Validation of the Japanese Version of the Childhood Trauma Questionnaire-Short Form (CTQ-J). [Miscellaneous Article]	Psychological Trauma: Theory, Research, Practice, & Policy July 2021;13(5):537-544		Measurement of Trauma.	Miscellaneous Article.	Click here for full text options	SFX	LibKey Link
425	Ovid Technologies	Journals@Ovid	01429398-202107000-00004.	Mersky, Joshua P. Plummer Lee, ChienTi Janczewski, Colleen E.	Toward the Assessment of Adverse Adult Experiences: An Initial Validation Study of the Adult Experiences Survey. [Miscellaneous]	Psychological Trauma: Theory, Research, Practice, & Policy July 2021;13(5):528-536		Measurement of Trauma.	Miscellaneous.	Click here for full text options	SFX	LibKey Link
426	Ovid Technologies	Journals@Ovid	00000487-202107000-00003.	DeFranza, David Lindow, Mike Harrison, Kevin Mishra, Arul Mishra, Himanshu	Religion and Reactance to COVID-19 Mitigation Guidelines. [Miscellaneous Article]	American Psychologist July 2021;76(5):744-754		COVID-19 Pandemic.	Miscellaneous Article.	Click here for full text options	SFX	LibKey Link
427	Ovid Technologies	Journals@Ovid	00000487-202107000-00002.	Arnsten, Amy F. T. Condon, Eileen M. Dettmer, Amanda M. Gee, Dylan G. Lee, Ka Shu Mayes, Linda C. Stover, Carla S. Tseng, Wan-Ling	The Prefrontal Cortex in a Pandemic: Restoring Functions With System-, Family-, and Individual-Focused Interventions. [Miscellaneous Article]	American Psychologist July 2021;76(5):729-743		COVID-19 Pandemic.	Miscellaneous Article.	Click here for full text options	SFX	LibKey Link
428	Ovid Technologies	Journals@Ovid	00000487-202107000-00001.	Park, Crystal L. Finkelstein-Fox, Lucy Russell, Beth S. Fendrich, Michael Hutchison, Morica Becker, Jessica	Psychological Resilience Early in the COVID-19 Pandemic: Stressors, Resources, and Coping Strategies in a National Sample of Americans. [Miscellaneous Article]	American Psychologist July 2021;76(5):715-728		COVID-19 Pandemic.	Miscellaneous Article.	Click here for full text options	SFX	LibKey Link
429	Ovid Technologies	Journals@Ovid	00124787-202106000-00003.	Wilson, John L. Uthman, Cassandra Nichols-Hadeed, Corey Kruchten, Rachel Thompson Stone, Jennifer Cerulli, Catherine	Mental Health Therapists' Perceived Barriers to Addressing Intimate Partner Violence and Suicide. [Article]	Families, Systems, & Health June 2021;39(2):188-197		Research Articles.	Article.	Click here for full text options	SFX	LibKey Link
430	Ovid Technologies	Journals@Ovid	00124787-202106000-00002.	van den Berk-Clark, Carissa Gallamore, Randy Barnes, Jacqueline Oberle, Andrew Meyer, Dixie Schneider, F. David Ambulatory Research Community Health Network (ARCHNet)	Identifying and Overcoming Barriers to Trauma Screening in the Primary Care Setting. [Article]	Families, Systems, & Health June 2021;39(2):177-187		Research Articles.	Article.	Click here for full text options	SFX	LibKey Link
431	Ovid Technologies	Journals@Ovid	00126206-202106000-00014.	Sloan, Colleen A. Shipherd, Jillian C.	Transgender and Gender-Diverse Health: A Work in Progress. [Editorial]	Clinical Psychology: Science & Practice June 2021;28(2):206-209		Commentaries on Holt et al..	Editorial.	Click here for full text options	SFX	LibKey Link
432	Ovid Technologies	Journals@Ovid	01756958-202106000-00013.	Gilbert, Chelsea Siepser, Claire Fink, Ann E. Johnson, Nicole L.	Why LGBTQ+ Campus Resource Centers Are Essential. [Miscellaneous]	Psychology of Sexual Orientation and Gender Diversity June 2021;8(2):245-249		Impact of COVID-19 on Sexual and Gender Minorities.	Miscellaneous.	Click here for full text options	SFX	LibKey Link
433	Ovid Technologies	Journals@Ovid	01756958-202106000-00010.	Chang, Cindy J. Feinstein, Brian A. Chu, Brian C. Selby, Edward A.	The Negative Impact of COVID-19 on Sexual Minority Young Adults: Demographic Differences and Prospective Associations With Depression. [Miscellaneous]	Psychology of Sexual Orientation and Gender Diversity June 2021;8(2):220-227		Impact of COVID-19 on Sexual and Gender Minorities.	Miscellaneous.	Click here for full text options	SFX	LibKey Link
434	Ovid Technologies	Journals@Ovid	01756958-202106000-00006.	Hawke, Lisa D. Hayes, Em Darnay, Karleigh Henderson, Joanna	Mental Health Among Transgender and Gender Diverse Youth: An Exploration of Effects During the COVID-19 Pandemic. [Miscellaneous]	Psychology of Sexual Orientation and Gender Diversity June 2021;8(2):180-187		Impact of COVID-19 on Sexual and Gender Minorities.	Miscellaneous.	Click here for full text options	SFX	LibKey Link
435	Ovid Technologies	Journals@Ovid	01756958-202106000-00004.	Solomon, David T. Morey, Kasey E. Williams, Camron J. Grist, Cathy L. Malesky, L. Alvin	COVID-19 Health Behaviors in a Sexual Minority Sample: The Impact of Internalized Stigma. [Miscellaneous]	Psychology of Sexual Orientation and Gender Diversity June 2021;8(2):159-171		Impact of COVID-19 on Sexual and Gender Minorities.	Miscellaneous.	Click here for full text options	SFX	LibKey Link
436	Ovid Technologies	Journals@Ovid	01756958-202106000-00003.	Riggle, Ellen D. B. Drabble, Laurie A. Bochicchio, Lauren A. Wootton, Angie R. Veldhuis, Cindy B. Munroe, Cat Hughes, Tonda L.	Experiences of the COVID-19 Pandemic Among African American, Latinx, and White Sexual Minority Women: A Descriptive Phenomenological Study. [Miscellaneous]	Psychology of Sexual Orientation and Gender Diversity June 2021;8(2):145-158		Impact of COVID-19 on Sexual and Gender Minorities.	Miscellaneous.	Click here for full text options	SFX	LibKey Link
437	Ovid Technologies	Journals@Ovid	01756958-202106000-00002.	Gonzalez, Kirsten A. Abreu, Roberto L. Arora, Saumya Lockett, Gabriel M. Sostre, Jules	"Previous Resilience Has Taught Me That I Can Survive Anything: " LGBTQ Resilience During the COVID-19 Pandemic. [Miscellaneous]	Psychology of Sexual Orientation and Gender Diversity June 2021;8(2):133-144		Impact of COVID-19 on Sexual and Gender Minorities.	Miscellaneous.	Click here for full text options	SFX	LibKey Link
438	Ovid Technologies	Journals@Ovid	01756958-202106000-00001.	Goldbach, Chloe Knutson, Douglas Milton, David Cole	LGBTQ+ People and COVID-19: The Importance of Resilience During a Pandemic. [Miscellaneous Article]	Psychology of Sexual Orientation and Gender Diversity June 2021;8(2):123-132		Impact of COVID-19 on Sexual and Gender Minorities.	Miscellaneous Article.	Click here for full text options	SFX	LibKey Link
439	Ovid Technologies	Journals@Ovid	00748816-202106000-00001.	Kouvelis, Grace Kangas, Maria	Evaluating the Association Between Interpersonal Trauma and Self-Identity: A Systematic Review. [Article]	Traumatology June 2021;27(2):118-148		Articles.	Article.	Click here for full text options	SFX	LibKey Link
440	Ovid Technologies	Journals@Ovid	00066944-202106000-00006.	Fentress, Taurmini S. P. Wald, Sazi Brah, Aaron Leemon, Griffin Reyes, Rosemary Alkhamees, Fatma Kramer, Madeline Taylor, Emily M. Wildhood, Megan Frohe, Tessa Duncan, Mark H. Clifasefi, Seema L. Collins, Susan E.	Dual Study Describing Patient-Driven Harm Reduction Goal-Setting Among People Experiencing Homelessness and Alcohol Use Disorder. [Article]	Experimental & Clinical Psychopharmacology June 2021;29(3):261-271		Articles.	Article.	Click here for full text options	SFX	LibKey Link
441	Ovid Technologies	Journals@Ovid	00005205-202106000-00010.	Ok, Ekin Qian, Yi Strejcek, Brendan Aquino, Karl	Signaling Virtuous Victimhood as Indicators of Dark Triad Personalities. [Miscellaneous]	Journal of Personality & Social Psychology June 2021;120(6):1634-1661		Signaling Virtuous Victimhood as Indicators of Dark Triad Personalities.	Miscellaneous.	Click here for full text options	SFX	LibKey Link
442	Ovid Technologies	Journals@Ovid	00001326-202106000-00007.	Cates, David S.	Minimizing Psychological Distress and Promoting Resilience During Quarantine: Piloting the Town Hall Model. [Miscellaneous Article]	Professional Psychology - Research & Practice June 2021;52(3):260-271		Therapeutic Interventions.	Miscellaneous Article.	Click here for full text options	SFX	LibKey Link
443	Ovid Technologies	Journals@Ovid	00001326-202106000-00001.	Peck, Kylin R. McGrath, Robert E. Holbrook, Bryan B.	Practices of Prescribing Psychologists: Replication and Extension. [Miscellaneous]	Professional Psychology - Research & Practice June 2021;52(3):195-201		About Practitioners.	Miscellaneous.	Click here for full text options	SFX	LibKey Link
444	Ovid Technologies	Journals@Ovid	00044321-202106000-00010.	Gabrielian, Sonya Hellemann, Gerhard Koosis, Ella R. Green, Michael F. Young, Alexander S.	Do Cognition and Other Person-Level Characteristics Determine Housing Outcomes Among Homeless-Experienced Adults With Serious Mental Illness?. [Article]	Psychiatric Rehabilitation Journal June 2021;44(2):176-185		Articles.	Article.	Click here for full text options	SFX	LibKey Link
445	Ovid Technologies	Journals@Ovid	00044321-202106000-00002.	Gonzales, Lauren Lopez-Aybar, Laura McCullough, Brittany	Variation in Provider Attitudes and Treatment Recommendations for Individuals With Schizophrenia and Additional Marginalized Identities: A Mixed-Method Study. [Article]	Psychiatric Rehabilitation Journal June 2021;44(2):107-117		Articles.	Article.	Click here for full text options	SFX	LibKey Link
446	Ovid Technologies	Journals@Ovid	00002004-202106000-00002.	Bruine de Bruin, Wandi Ulqinaku, Aulona	Effect of Mortality Salience on Charitable Donations: Evidence From a National Sample. [Miscellaneous Article]	Psychology & Aging June 2021;36(4):415-420		Motivation.	Miscellaneous Article.	Click here for full text options	SFX	LibKey Link
447	Ovid Technologies	Journals@Ovid	00012003-202106000-00001.	Kelley, Heather Howell Galbraith, Quinn Korth, Byran B.	The How and What of Modern Religious Transmission and Its Implications for Families. [Miscellaneous]	Journal of Family Psychology June 2021;35(4):423-432		Religious Context and Families.	Miscellaneous.	Click here for full text options	SFX	LibKey Link
448	Ovid Technologies	Journals@Ovid	00001975-202106000-00009.	Resasco, Agustina Foltran, Rocio B. Carbone, Cecilia Diaz, Silvina L.	Effect of Simple and Complex Enrichment Added to Standard-Sized Cages in Behavioral, Physiological, and Neurological Variables in Female Swiss Mice (Mus Musculus). [Article]	Behavioral Neuroscience June 2021;135(3):380-388		Articles.	Article.	Click here for full text options	SFX	LibKey Link
449	Ovid Technologies	Journals@Ovid	01857016-202106000-00009.	Eder, Andreas B. Krishna, Anand Sebald, Albrecht Kunde, Wilfried	Embodiment of Approach-Avoidance Behavior: Motivational Priming of Whole-Body Movements in a Virtual World. [Article]	Motivation Science June 2021;7(2):133-144		Articles.	Article.	Click here for full text options	SFX	LibKey Link
450	Ovid Technologies	Journals@Ovid	00060744-202106000-00004.	Liu, Xiao Wang, Lijuan	The Impact of Measurement Error and Omitting Confounders on Statistical Inference of Mediation Effects and Tools for Sensitivity Analysis. [Article]	Psychological Methods June 2021;26(3):327-342		Articles.	Article.	Click here for full text options	SFX	LibKey Link
451	Ovid Technologies	Journals@Ovid	00003159-202105000-00008.	Szabo, Birgit Noble, Daniel W. A. Whiting, Martin J.	Learning Simple and Compound Stimuli in a Social Lizard (Egernia stokesii). [Article]	Journal of Comparative Psychology May 2021;135(2):208-218		Articles.	Article.	Click here for full text options	SFX	LibKey Link
452	Ovid Technologies	Journals@Ovid	00062930-202105000-00021.	Wong, Lai Y. Jiang, Linghua Kim, Jichan J. Zhang, Baoyu Song, Mary Jacqueline Enright, Robert D.	An Addition to Peace Education: Toward the Process of a Just and Merciful Community in Schools. [Report]	Peace & Conflict: Journal of Peace Psychology May 2021;27(2):319-323		Brief Research Reports.	Report.	Click here for full text options	SFX	LibKey Link
453	Ovid Technologies	Journals@Ovid	00043965-202105000-00007.	Desai, Alisha Durham, Kelley Burke, Stephanie C. NeMoyer, Amanda Heilbrun, Kirk	Releasing Individuals From Incarceration During COVID-19: Pandemic-Related Challenges and Recommendations for Promoting Successful Reentry. [Article]	Psychology, Public Policy, & Law May 2021;27(2):242-255		Regular Articles.	Article.	Click here for full text options	SFX	LibKey Link
454	Ovid Technologies	Journals@Ovid	00011970-202105000-00004.	Marks, Laura Reid Acuff, Samuel F. Withers, Alton J. MacKillop, James Murphy, James G.	Adverse Childhood Experiences, Racial Microaggressions, and Alcohol Misuse in Black and White Emerging Adults. [Miscellaneous Article]	Psychology of Addictive Behaviors May 2021;35(3):274-282		Culture, Race, and Ethnicity.	Miscellaneous Article.	Click here for full text options	SFX	LibKey Link
455	Ovid Technologies	Journals@Ovid	01189008-202105000-00014.	Dyer, Deven	Disaster Mental Health With Dr. Kevin Rowell. [Article]	Psychological Services May 2021;18(2):260-264		Articles.	Article.	Click here for full text options	SFX	LibKey Link
456	Ovid Technologies	Journals@Ovid	01429398-202105000-00006.	Shrira, Amit Felsen, Irit	Parental PTSD and Psychological Reactions During the COVID-19 Pandemic Among Offspring of Holocaust Survivors. [Miscellaneous]	Psychological Trauma: Theory, Research, Practice, & Policy May 2021;13(4):438-445		COVID-19.	Miscellaneous.	Click here for full text options	SFX	LibKey Link
457	Ovid Technologies	Journals@Ovid	01429398-202105000-00004.	Park, Crystal L. Finkelstein-Fox, Lucy Russell, Beth S. Fendrich, Michael Hutchison, Morica Becker, Jessica	Americans' Distress Early in the COVID-19 Pandemic: Protective Resources and Coping Strategies. [Miscellaneous Article]	Psychological Trauma: Theory, Research, Practice, & Policy May 2021;13(4):422-431		COVID-19.	Miscellaneous Article.	Click here for full text options	SFX	LibKey Link
458	Ovid Technologies	Journals@Ovid	00004785-202105000-00014.	Caviola, Lucius Kahane, Guy Everett, Jim A. C. Teperman, Elliot Savulescu, Julian Faber, Nadira S.	Utilitarianism for Animals, Kantianism for People? Harming Animals and Humans for the Greater Good. [Article]	Journal of Experimental Psychology: General May 2021;150(5):1008-1039		Articles.	Article.	Click here for full text options	SFX	LibKey Link
459	Ovid Technologies	Journals@Ovid	00063061-202105000-00017.	VanMeter, Faith Nivison, Marissa D. Englund, Michelle M. Carlson, Elizabeth A. Roisman, Glenn I.	Childhood Abuse and Neglect and Self-Reported Symptoms of Psychopathology Through Midlife. [Miscellaneous]	Developmental Psychology May 2021;57(5):824-836		Long-Term Effects of Adverse Childhood Experiences.	Miscellaneous.	Click here for full text options	SFX	LibKey Link
460	Ovid Technologies	Journals@Ovid	00063061-202105000-00012.	Kuchirko, Yana Bennet, Anna Halim, May Ling Costanzo, Philip Ruble, Diane	The Influence of Siblings on Ethnically Diverse Children's Gender Typing Across Early Development. [Miscellaneous Article]	Developmental Psychology May 2021;57(5):771-782		Sibling, Parent, and Neighborhood Influences.	Miscellaneous Article.	Click here for full text options	SFX	LibKey Link
461	Ovid Technologies	Journals@Ovid	00063061-202105000-00001.	Rioux, Camille Wertz, Annie E.	Avoidance of Plant Foods in Infancy. [Miscellaneous Article]	Developmental Psychology May 2021;57(5):609-624		Infancy and Toddlerhood.	Miscellaneous Article.	Click here for full text options	SFX	LibKey Link
462	Ovid Technologies	Journals@Ovid	01845231-202105000-00003.	Salmeron, M. Cruz Payne, Steven W. Hegr, A. Brianna	Functional Analysis and Treatment of Feline Aggression in an Animal Shelter. [Article]	Behavior Analysis: Research and Practice May 2021;21(2):128-139		Research Articles.	Article.	Click here for full text options	SFX	LibKey Link
463	Ovid Technologies	Journals@Ovid	00000487-202104000-00001.	Gruber, June Prinstein, Mitchell J. Clark, Lee Anna Rottenberg, Jonathan Abramowitz, Jonathan S. Albano, Anne Marie Aldao, Amelia Borelli, Jessica L. Chung, Tammy Davila, Joanne Forbes, Erika E. Gee, Dylan G. Hall, Gordon C. Nagayama Hallion, Lauren S. Hinshaw, Stephen P. Hofmann, Stefan G. Hollon, Steven D. Joormann, Jutta Kazdin, Alan E. Klein, Daniel N. La Greca, Annette M. Levenson, Robert W.…	Mental Health and Clinical Psychological Science in the Time of COVID-19: Challenges, Opportunities, and a Call to Action. [Miscellaneous]	American Psychologist April 2021;76(3):409-426		COVID-19 Pandemic.	Miscellaneous.	Click here for full text options	SFX	LibKey Link
464	Ovid Technologies	Journals@Ovid	00001192-202104000-00008.	Fine, Michelle Torre, Maria Elena Oswald, Austin Gerhard Avory, Shear	Critical Participatory Action Research: Methods and Praxis for Intersectional Knowledge Production. [Miscellaneous Article]	Journal of Counseling Psychology April 2021;68(3):344-356		Critical Participatory Action Research: Methods and Praxis for Intersectional Knowledge Production.	Miscellaneous Article.	Click here for full text options	SFX	LibKey Link
465	Ovid Technologies	Journals@Ovid	00012030-202104000-00002.	Oltmanns, Joshua R. Widiger, Thomas A.	The Self- and Informant-Personality Inventories for ICD-11: Agreement, Structure, and Relations With Health, Social, and Satisfaction Variables in Older Adults. [Article]	Psychological Assessment April 2021;33(4):300-310		Articles.	Article.	Click here for full text options	SFX	LibKey Link
466	Ovid Technologies	Journals@Ovid	01709761-202104000-00005.	Knutson, Douglas Jacobs, Sue C. Hakman, Melissa Milton, David Cole	Profiles of Distress and Self-Harm Among LGBTQ+ Transitional Youth in a Rural State. [Article]	Journal of Rural Mental Health April 2021;45(2):107-120		Articles.	Article.	Click here for full text options	SFX	LibKey Link
467	Ovid Technologies	Journals@Ovid	01709761-202104000-00003.	Krider, Ashley E. Parker, Travis W.	COVID-19 Tele-Mental Health: Innovative Use in Rural Behavioral Health and Criminal Justice Settings. [Article]	Journal of Rural Mental Health April 2021;45(2):86-94		Articles.	Article.	Click here for full text options	SFX	LibKey Link
468	Ovid Technologies	Journals@Ovid	00005205-202104000-00006.	Winter, Kevin Scholl, Annika Sassenberg, Kai	A Matter of Flexibility: Changing Outgroup Attitudes Through Messages With Negations. [Miscellaneous Article]	Journal of Personality & Social Psychology April 2021;120(4):956-976		A Matter of Flexibility: Changing Outgroup Attitudes Through Messages With Negations.	Miscellaneous Article.	Click here for full text options	SFX	LibKey Link
469	Ovid Technologies	Journals@Ovid	00012003-202104000-00003.	Fischer, Mirjam M. Kalmijn, Matthijs	Do Adult Men and Women in Same-Sex Relationships Have Weaker Ties to Their Parents?. [Miscellaneous]	Journal of Family Psychology April 2021;35(3):288-298		LGBTQ Families.	Miscellaneous.	Click here for full text options	SFX	LibKey Link
470	Ovid Technologies	Journals@Ovid	00001326-202104000-00001.	Phillips, Gabrielle Raskin, Jonathan D.	A Primer for Clinicians on Alternatives to the Diagnostic and Statistical Manual of Mental Disorders. [Miscellaneous Article]	Professional Psychology - Research & Practice April 2021;52(2):91-103		Assessment and Diagnosis.	Miscellaneous Article.	Click here for full text options	SFX	LibKey Link
471	Ovid Technologies	Journals@Ovid	00001975-202104000-00013.	Howard, James D. Kahnt, Thorsten	To Be Specific: The Role of Orbitofrontal Cortex in Signaling Reward Identity. [Miscellaneous Article]	Behavioral Neuroscience April 2021;135(2):210-217		To Be Specific: The Role of Orbitofrontal Cortex in Signaling Reward Identity.	Miscellaneous Article.	Click here for full text options	SFX	LibKey Link
472	Ovid Technologies	Journals@Ovid	00011272-202104000-00004.	McWilliams, Kelly Williams, Shanna Stolzenberg, Stacia N. Evans, Angela D. Lyon, Thomas D.	Don't Know Responding in Young Maltreated Children: The Effects of Wh- Questions Type and Enhanced Interview Instructions. [Article]	Law & Human Behavior April 2021;45(2):124-137		Articles.	Article.	Click here for full text options	SFX	LibKey Link
473	Ovid Technologies	Journals@Ovid	01857017-202103000-00005.	Leer, Jane Gaither, Sarah Gassman-Pines, Anna	Behavioral Science Interventions: Integrating the Decision Task, Context, and Individual Differences to Inform Policy. [Miscellaneous Article]	Translational Issues in Psychological Science March 2021;7(1):46-54		Behavioral Science Interventions: Integrating the Decision Task, Context, and Individual Differences to Inform Policy.	Miscellaneous Article.	Click here for full text options	SFX	LibKey Link
474	Ovid Technologies	Journals@Ovid	00042740-202103000-00011.	McMahon, Camilla M. Henry, Stacey Linthicum, Meghan	Employability in Autism Spectrum Disorder (ASD): Job Candidate's Diagnostic Disclosure and ASD Characteristics and Employer's ASD Knowledge and Social Desirability. [Article]	Journal of Experimental Psychology: Applied March 2021;27(1):142-157		Articles.	Article.	Click here for full text options	SFX	LibKey Link
475	Ovid Technologies	Journals@Ovid	00044321-202103000-00004.	Moitra, Ethan Park, Hyun Seon Ben-Zeev, Dror Gaudiano, Brandon A.	Using Ecological Momentary Assessment for Patients With Psychosis Posthospitalization: Opportunities for Mobilizing Measurement-Based Care. [Article]	Psychiatric Rehabilitation Journal March 2021;44(1):43-50		Articles.	Article.	Click here for full text options	SFX	LibKey Link
476	Ovid Technologies	Journals@Ovid	01437492-202103000-00004.	Duron, Jacquelynn F. Johnson, Laura Hoge, Gretchen L. Postmus, Judy L.	Observing Coercive Control Beyond Intimate Partner Violence: Examining the Perceptions of Professionals About Common Tactics Used in Victimization. [Article]	Psychology of Violence March 2021;11(2):144-154		Articles.	Article.	Click here for full text options	SFX	LibKey Link
477	Ovid Technologies	Journals@Ovid	01369758-202103000-00013.	Johnson, Royel M.	The State of Research on Undergraduate Youth Formerly in Foster Care: A Systematic Review of the Literature. [Article]	Journal of Diversity in Higher Education March 2021;14(1):147-160		Articles.	Article.	Click here for full text options	SFX	LibKey Link
478	Ovid Technologies	Journals@Ovid	01369758-202103000-00010.	Buckley, Jessica Belue Park, Julie J.	"Hard to Tell": Students Making Assumptions About Compositional Socioeconomic Diversity on Campus. [Article]	Journal of Diversity in Higher Education March 2021;14(1):110-122		Articles.	Article.	Click here for full text options	SFX	LibKey Link
479	Ovid Technologies	Journals@Ovid	01906592-202103000-00005.	Shklarski, Liat Abrams, Allison Bakst, Elana	Navigating Changes in the Physical and Psychological Spaces of Psychotherapists During Covid-19: When Home Becomes the Office. [Article]	Practice Innovations March 2021;6(1):55-66		Articles.	Article.	Click here for full text options	SFX	LibKey Link
480	Ovid Technologies	Journals@Ovid	00005205-202103000-00005.	Pavetich, Melissa Stathi, Sofia	Meta-Humanization Reduces Prejudice, Even Under High Intergroup Threat. [Miscellaneous Article]	Journal of Personality & Social Psychology March 2021;120(3):651-671		Meta-Humanization Reduces Prejudice, Even Under High Intergroup Threat.	Miscellaneous Article.	Click here for full text options	SFX	LibKey Link
481	Ovid Technologies	Journals@Ovid	00004785-202103000-00006.	Weiner, Drew S. Laurent, Sean M.	The (Income-Adjusted) Price of Good Behavior: Documenting the Counter-Intuitive, Wealth-Based Moral Judgment Gap. [Article]	Journal of Experimental Psychology: General March 2021;150(3):484-506		Articles.	Article.	Click here for full text options	SFX	LibKey Link
482	Ovid Technologies	Journals@Ovid	01429398-202103000-00012.	Wright, Naomi M. Dmitrieva, Julia DePrince, Anne P.	Dependence in Adult Relationships: Latent Classes of Relational Dependence and Associated Outcomes in Women Exposed to Intimate Partner Abuse. [Miscellaneous]	Psychological Trauma: Theory, Research, Practice, & Policy March 2021;13(3):359-367		Partner Violence.	Miscellaneous.	Click here for full text options	SFX	LibKey Link
483	Ovid Technologies	Journals@Ovid	00748816-202103000-00014.	Shigemoto, Yuki	Exploring State-Level Variabilities Between Perceived Community Resilience and Posttraumatic Stress Symptoms During the COVID-19 Pandemic: Multilevel Modeling Approach. [Article]	Traumatology March 2021;27(1):98-106		Articles.	Article.	Click here for full text options	SFX	LibKey Link
484	Ovid Technologies	Journals@Ovid	00748816-202103000-00011.	Derouiche-El Kamel, Salma Hentati, Yassamine	Portrait of Resilience Among Tunisians Locked Down in Times of COVID-19. [Article]	Traumatology March 2021;27(1):70-77		Articles.	Article.	Click here for full text options	SFX	LibKey Link
485	Ovid Technologies	Journals@Ovid	00748816-202103000-00010.	Loeb, Tamra B. Ebor, Megan T. Smith, Amber M. Chin, Dorothy Novacek, Derek M. Hampton-Anderson, Joya N. Norwood-Scott, Enricka Hamilton, Alison B. Brown, Arleen F. Wyatt, Gail E.	How Mental Health Professionals Can Address Disparities in the Context of the COVID-19 Pandemic. [Article]	Traumatology March 2021;27(1):60-69		Articles.	Article.	Click here for full text options	SFX	LibKey Link
486	Ovid Technologies	Journals@Ovid	00748816-202103000-00005.	Buttell, Frederick Cannon, Clare E. B. Rose, Katherine Ferreira, Regardt J.	COVID-19 and Intimate Partner Violence: Prevalence of Resilience and Perceived Stress During a Pandemic. [Article]	Traumatology March 2021;27(1):20-28		Articles.	Article.	Click here for full text options	SFX	LibKey Link
487	Ovid Technologies	Journals@Ovid	00748816-202103000-00003.	Peterson, Zoe D. Vaughan, Ellen L. Carver, Dasha N.	Sexual Identity and Psychological Reactions to COVID-19. [Article]	Traumatology March 2021;27(1):6-13		Articles.	Article.	Click here for full text options	SFX	LibKey Link
488	Ovid Technologies	Journals@Ovid	01756958-202103000-00006.	Snooks, Matthew Paul McLaren, Suzanne	Resilience Among Trans and Gender-Diverse Adults: The Protective Role of Dispositional Hope in the Perceived Burdensomeness-Suicide Relationship. [Article]	Psychology of Sexual Orientation and Gender Diversity March 2021;8(1):57-67		Articles.	Article.	Click here for full text options	SFX	LibKey Link
489	Ovid Technologies	Journals@Ovid	00126206-202103000-00009.	Haney, Kyle M.	Attachment Therapy: Are We Truly Doing "No Harm"?. [Miscellaneous]	Clinical Psychology: Science & Practice March 2021;28(1):72-80		Attachment Therapy: Are We Truly Doing "No Harm"?.	Miscellaneous.	Click here for full text options	SFX	LibKey Link
490	Ovid Technologies	Journals@Ovid	00124787-202103000-00012.	Hilty, Donald M. Zalpuri, Isheeta Torous, John Nelson, Eve-Lynn	Child and Adolescent Asynchronous Technology Competencies for Clinical Care and Training: Scoping Review. [Review]	Families, Systems, & Health March 2021;39(1):121-152		Review Article.	Review.	Click here for full text options	SFX	LibKey Link
491	Ovid Technologies	Journals@Ovid	00124787-202103000-00008.	Zerden, Lisa de Saxe Lombardi, Brianna M. Richman, Erica L. Fraher, Erin P. Shoenbill, Kimberly Ann	Harnessing the Electronic Health Record to Advance Integrated Care. [Article]	Families, Systems, & Health March 2021;39(1):77-88		Research Articles.	Article.	Click here for full text options	SFX	LibKey Link
492	Ovid Technologies	Journals@Ovid	00124787-202103000-00006.	Goodman, Jessica M. Lamson, Angela L. Hylock, Ray H. Jensen, Jakob F. Delbridge, Theodore R.	Emergency Department Frequent User Subgroups: Development of an Empirical, Theory-Grounded Definition Using Population Health Data and Machine Learning. [Article]	Families, Systems, & Health March 2021;39(1):55-65		Research Articles.	Article.	Click here for full text options	SFX	LibKey Link
493	Ovid Technologies	Journals@Ovid	00011905-202103000-00003.	Khong, Belinda Siew Luan	Walking With Buddha: Are We There Yet?. [Miscellaneous]	Humanistic Psychologist March 2021;49(1):19-39		Mindfulness: Philosophical, Political, and Social Considerations.	Miscellaneous.	Click here for full text options	SFX	LibKey Link
494	Ovid Technologies	Journals@Ovid	00011905-202103000-00002.	Khong, Belinda Siew Luan	Revisiting and Re-Envisioning Mindfulness: Buddhist and Contemporary Perspectives. [Miscellaneous]	Humanistic Psychologist March 2021;49(1):3-18		Introduction.	Miscellaneous.	Click here for full text options	SFX	LibKey Link
495	Ovid Technologies	Journals@Ovid	00001192-202103000-00005.	Ehrhardt, Kyle Ensher, Ellen	Perceiving a Calling, Living a Calling, and Calling Outcomes: How Mentoring Matters. [Article]	Journal of Counseling Psychology March 2021;68(2):168-181		Articles.	Article.	Click here for full text options	SFX	LibKey Link
496	Ovid Technologies	Journals@Ovid	00004565-202102000-00004.	Min, Hanyi Peng, Yisheng Shoss, Mindy Yang, Baojiang	Using Machine Learning to Investigate the Public's Emotional Responses to Work From Home During the COVID-19 Pandemic. [Miscellaneous Article]	Journal of Applied Psychology February 2021;106(2):214-229		Understanding Work and Employment in COVID-19 Pandemic.	Miscellaneous Article.	Click here for full text options	SFX	LibKey Link
497	Ovid Technologies	Journals@Ovid	00000487-202102000-00016.	Rog, Debra J. Reidy, Mary Clare Manian, Nanmathi Daley, Tamara C. Lieberman, Leslie	Opportunities for Psychologists to Enact Community Change Through Adverse Childhood Experiences, Trauma, and Resilience Networks. [Miscellaneous Article]	American Psychologist February 2021;76(2):379-390		How Can Adverse Childhood Experiences Science Translate Into High-Quality Services?.	Miscellaneous Article.	Click here for full text options	SFX	LibKey Link
498	Ovid Technologies	Journals@Ovid	00000487-202102000-00009.	Blosnich, John R. Garfin, Dana Rose Maguen, Shira Vogt, Dawne Dichter, Melissa E. Hoffmire, Claire A. Bernhard, Paul A. Schneiderman, Aaron	Differences in Childhood Adversity, Suicidal Ideation, and Suicide Attempt Among Veterans and Nonveterans. [Miscellaneous]	American Psychologist February 2021;76(2):284-299		How Can Adverse Childhood Experiences Science Translate Into High-Quality Services?.	Miscellaneous.	Click here for full text options	SFX	LibKey Link
499	Ovid Technologies	Journals@Ovid	01429398-202102000-00012.	Kachadourian, Lorig K. Harpaz-Rotem, Ilan Tsai, Jack Southwick, Steven Pietrzak, Robert H.	Mindfulness as a Mediator Between Trauma Exposure and Mental Health Outcomes: Results From the National Health and Resilience in Veterans Study. [Miscellaneous Article]	Psychological Trauma: Theory, Research, Practice, & Policy February 2021;13(2):223-230		Trauma and Health.	Miscellaneous Article.	Click here for full text options	SFX	LibKey Link
500	Ovid Technologies	Journals@Ovid	01429398-202102000-00007.	Mumey, Audrey Sardana, Srishti Richardson-Vejlgaard, Randall Akinsulure-Smith, Adeyinka M.	Mental Health Needs of Sex Trafficking Survivors in New York City: Reflections on Exploitation, Coping, and Recovery. [Miscellaneous]	Psychological Trauma: Theory, Research, Practice, & Policy February 2021;13(2):185-192		Posttamautic Growth.	Miscellaneous.	Click here for full text options	SFX	LibKey Link
501	Ovid Technologies	Journals@Ovid	00004786-202102000-00010.	Grant, Angela M. Brisson-McKenna, Maude Phillips, Natalie A.	Electrophysiology Reflects the Influence of Discourse Context on Auditory Semantic Processing in Bilinguals. [Article]	Journal of Experimental Psychology: Learning, Memory, & Cognition February 2021;47(2):343-386		Research Articles.	Article.	Click here for full text options	SFX	LibKey Link
502	Ovid Technologies	Journals@Ovid	00005205-202102000-00009.	Everett, Jim Albert Charlton Clark, Cory J. Meindl, Peter Luguri, Jamie B. Earp, Brian D. Graham, Jesse Ditto, Peter H. Shariff, Azim F.	Political Differences in Free Will Belief Are Associated With Differences in Moralization. [Miscellaneous Article]	Journal of Personality & Social Psychology February 2021;120(2):461-483		Political Differences in Free Will Belief Are Associated With Differences in Moralization.	Miscellaneous Article.	Click here for full text options	SFX	LibKey Link
503	Ovid Technologies	Journals@Ovid	00003159-202102000-00011.	Bhattacharjee, Debottam Sarkar, Rohan Sau, Shubhra Bhadra, Anindita	Sociability of Indian Free-Ranging Dogs (Canis lupus familiaris) Varies With Human Movement in Urban Areas. [Article]	Journal of Comparative Psychology February 2021;135(1):89-97		Articles.	Article.	Click here for full text options	SFX	LibKey Link
504	Ovid Technologies	Journals@Ovid	00043965-202102000-00010.	Eno Louden, Jennifer Vaudreuil, Elena Queen, Chelsea Alvarez, Marisa Eve Garcia, Araceli	Flattening the Curve in Jails and Prisons: Factors Underlying Support for COVID-19 Mitigation Policies. [Article]	Psychology, Public Policy, & Law February 2021;27(1):124-139		Regular Articles.	Article.	Click here for full text options	SFX	LibKey Link
505	Ovid Technologies	Journals@Ovid	00043965-202102000-00004.	Holtzworth-Munroe, Amy Beck, Connie J. Applegate, Amy G. Adams, Jeannie M. Rossi, Fernanda S. Jiang, Lily J. Tomlinson, Claire S. Hale, Darrell F.	Intimate Partner Violence (IPV) and Family Dispute Resolution: A Randomized Controlled Trial Comparing Shuttle Mediation, Videoconferencing Mediation, and Litigation. [Article]	Psychology, Public Policy, & Law February 2021;27(1):45-64		Regular Articles.	Article.	Click here for full text options	SFX	LibKey Link
506	Ovid Technologies	Journals@Ovid	00001344-202102000-00010.	Chronister, Julie Fitzgerald, Sandra Chou, Chih-Chin	The Meaning of Social Support for Persons With Serious Mental Illness: A Family Member Perspective. [Article]	Rehabilitation Psychology February 2021;66(1):87-101		Original Research.	Article.	Click here for full text options	SFX	LibKey Link
507	Ovid Technologies	Journals@Ovid	01189008-202102000-00001.	Chen, Cory K. Palfrey, Amy Shreck, Erica Silvestri, Brittney Wash, Lauren Nehrig, Nicole Baer, Alyssa L. Schneider, Jennifer A. Ashkenazi, Sagiv Sherman, Scott E. Chodosh, Joshua	Implementation of Telemental Health (TMH) Psychological Services for Rural Veterans at the VA New York Harbor Healthcare System. [Article]	Psychological Services February 2021;18(1):1-10		Articles.	Article.	Click here for full text options	SFX	LibKey Link
508	Ovid Technologies	Journals@Ovid	01269228-202102000-00011.	Schneider, Mallory B. Greif, Taylor R. Galsky, Ashley P. Gomez, Debbie Anderson, Caitlin Edwards, Desti S. Cherry, Amanda S. Mehari, Krista	Giving Psychology Trainees a Voice During the COVID-19 Pandemic: Trainee Mental Health, Perceived Safety, and Support. [Article]	Training & Education in Professional Psychology February 2021;15(1):76-85		Special Section: COVID-19 Impacts on Education and Training.	Article.	Click here for full text options	SFX	LibKey Link
509	Ovid Technologies	Journals@Ovid	01879014-202102000-00005.	Gabbidon, Kemesha Chenneville, Tiffany	Strategies to Minimize Further Stigmatization of Communities Experiencing Stigma: A Guide for Qualitative Researchers. [Article]	Stigma and Health February 2021;6(1):32-42		Special Section: Qualitative Methods for Stigma Research.	Article.	Click here for full text options	SFX	LibKey Link
510	Ovid Technologies	Journals@Ovid	01879014-202102000-00001.	Padgett, Deborah K.	Stigma and Salience: Photo-Elicitation and Identity Work Among Formerly Homeless Adults With Serious Mental Illness and Substance Abuse Histories. [Article]	Stigma and Health February 2021;6(1):1-7		Special Section: Qualitative Methods for Stigma Research.	Article.	Click here for full text options	SFX	LibKey Link
511	Ovid Technologies	Journals@Ovid	00011970-202102000-00012.	Liu, Yuxiao Li, Dongping Jia, Jichao Zhou, Yueyue Zhao, Liyan Wang, Yanhui Sun, Wenqiang	Perceived School Climate and Problematic Internet Use Among Chinese Adolescents: Psychological Insecurity and Negative Peer Affiliation as Mediators. [Miscellaneous Article]	Psychology of Addictive Behaviors February 2021;35(1):113-123		Non-Substance Addictions.	Miscellaneous Article.	Click here for full text options	SFX	LibKey Link
512	Ovid Technologies	Journals@Ovid	00012003-202102000-00010.	Jouriles, Ernest N. Gower, Tricia Rancher, Caitlin Johnson, Emily Jackson, Mindy L. McDonald, Renee	Families Seeking Services for Sexual Abuse: Intimate Partner Violence, Mothers' Psychological Distress, and Mother-Adolescent Conflict. [Miscellaneous Article]	Journal of Family Psychology February 2021;35(1):103-111		Interpersonal Violence.	Miscellaneous Article.	Click here for full text options	SFX	LibKey Link
513	Ovid Technologies	Journals@Ovid	00012003-202102000-00009.	Andrews, Naomi C. Z. Motz, Mary Pepler, Debra J.	A National Implementation of a Community-Based Intervention for Mothers Experiencing Violence in Relationships. [Miscellaneous]	Journal of Family Psychology February 2021;35(1):92-102		Interpersonal Violence.	Miscellaneous.	Click here for full text options	SFX	LibKey Link
514	Ovid Technologies	Journals@Ovid	00062930-202102000-00002.	Wessells, Michael G. Kostelny, Kathleen	Understanding and Ending Violence Against Children: A Holistic Approach. [Article]	Peace & Conflict: Journal of Peace Psychology February 2021;27(1):3-23		Invited Target Paper and Reviews.	Article.	Click here for full text options	SFX	LibKey Link
515	Ovid Technologies	Journals@Ovid	00011346-202102000-00014.	Reynolds, Kristin A. Perera, Essence Pierce, Shayna El-Gabalawy, Renee Mota, Natalie Roos, Leslie E.	"And Then Came COVID-19": Manitoban Reflections on the Emergence of the Pandemic. [Miscellaneous Article]	Canadian Psychology February 2021;62(1):127-135		"And Then Came COVID-19": Manitoban Reflections on the Emergence of the Pandemic.	Miscellaneous Article.	Click here for full text options	SFX	LibKey Link
516	Ovid Technologies	Journals@Ovid	00011346-202102000-00013.	Gibson, Benjamin Schneider, Jekaterina Talamonti, Deborah Forshaw, Mark	The Impact of Inequality on Mental Health Outcomes During the COVID-19 Pandemic: A Systematic Review. [Review]	Canadian Psychology February 2021;62(1):101-126		The Impact of Inequality on Mental Health Outcomes During the COVID-19 Pandemic: A Systematic Review.	Review.	Click here for full text options	SFX	LibKey Link
517	Ovid Technologies	Journals@Ovid	00011346-202102000-00002.	Madigan, Sheri Racine, Nicole Cooke, Jessica E. Korczak, Daphne J.	COVID-19 and Telemental Health: Benefits, Challenges, and Future Directions. [Miscellaneous]	Canadian Psychology February 2021;62(1):5-11		COVID-19 and Telemental Health: Benefits, Challenges, and Future Directions.	Miscellaneous.	Click here for full text options	SFX	LibKey Link
518	Ovid Technologies	Journals@Ovid	00006823-202101000-00003.	Zalta, Alyson K. Tirone, Vanessa Orlowska, Daria Blais, Rebecca K. Lofgreen, Ashton Klassen, Brian Held, Philip Stevens, Natalie R. Adkins, Elizabeth Dent, Amy L.	Examining Moderators of the Relationship Between Social Support and Self-Reported PTSD Symptoms: A Meta-Analysis. [Article]	Psychological Bulletin January 2021;147(1):33-54		Articles.	Article.	Click here for full text options	SFX	LibKey Link
519	Ovid Technologies	Journals@Ovid	00063904-202101000-00006.	Chase, Lauren Opiola, Kristie	Cultural Competence and Poverty: Exploring Play Therapists' Attitudes. [Article]	International Journal of Play Therapy January 2021;30(1):50-60		Articles.	Article.	Click here for full text options	SFX	LibKey Link
520	Ovid Technologies	Journals@Ovid	00005205-202101000-00011.	Willroth, Emily C. Atherton, Olivia E. Robins, Richard W.	Life Satisfaction Trajectories During Adolescence and the Transition to Young Adulthood: Findings From a Longitudinal Study of Mexican-Origin Youth. [Miscellaneous Article]	Journal of Personality & Social Psychology January 2021;120(1):192-205		Life Satisfaction Trajectories During Adolescence and the Transition to Young Adulthood: Findings From a Longitudinal Study of Mexican-Origin Youth.	Miscellaneous Article.	Click here for full text options	SFX	LibKey Link
521	Ovid Technologies	Journals@Ovid	00005205-202101000-00008.	Trawalter, Sophie Hoffman, Kelly Palmer, Lindsay	Out of Place: Socioeconomic Status, Use of Public Space, and Belonging in Higher Education. [Miscellaneous Article]	Journal of Personality & Social Psychology January 2021;120(1):131-144		Out of Place: Socioeconomic Status, Use of Public Space, and Belonging in Higher Education.	Miscellaneous Article.	Click here for full text options	SFX	LibKey Link
522	Ovid Technologies	Journals@Ovid	01437492-202101000-00005.	Haer, Roos Scharpf, Florian Hecker, Tobias	The Social Legacies of Conflict: The Mediating Role of Mental Health With Regard to the Association Between War Exposure and Social Capital of Burundian Refugees. [Article]	Psychology of Violence January 2021;11(1):40-49		Articles.	Article.	Click here for full text options	SFX	LibKey Link
523	Ovid Technologies	Journals@Ovid	01437492-202101000-00004.	Wood, Leila Voth Schrag, Rachel Hairston, Dixie Jones, Cynthia	Exploring Advocacy Practices for Interpersonal Violence Survivors on College Campuses: Approaches and Key Factors . [Article]	Psychology of Violence January 2021;11(1):28-39		Articles.	Article.	Click here for full text options	SFX	LibKey Link
524	Ovid Technologies	Journals@Ovid	01787238-202101000-00002.	Figueredo, Aurelio Jose Hertler, Steven C. Penaherrera-Aguirre, Mateo	The Biogeography of Human Diversity in Life History Strategy . [Article]	Evolutionary Behavioral Sciences January 2021;15(1):10-26		Articles.	Article.	Click here for full text options	SFX	LibKey Link
525	Ovid Technologies	Journals@Ovid	00004760-202101000-00002.	Kim, James S. Burkhauser, Mary A. Mesite, Laura M. Asher, Catherine A. Relyea, Jackie Eunjung Fitzgerald, Jill Elmore, Jeff	Improving Reading Comprehension, Science Domain Knowledge, and Reading Engagement Through a First-Grade Content Literacy Intervention. [Miscellaneous Article]	Journal of Educational Psychology January 2021;113(1):3-26		Reading, Writing, and Language.	Miscellaneous Article.	Click here for full text options	SFX	LibKey Link
526	Ovid Technologies	Journals@Ovid	00004565-202101000-00003.	Shockley, Kristen M. Clark, Malissa A. Dodd, Hope King, Eden B.	Work-Family Strategies During COVID-19: Examining Gender Dynamics Among Dual-Earner Couples With Young Children. [Miscellaneous]	Journal of Applied Psychology January 2021;106(1):15-28		Understanding Work and Employment in COVID-19 Pandemic.	Miscellaneous.	Click here for full text options	SFX	LibKey Link
527	Ovid Technologies	Journals@Ovid	00000487-202101000-00004.	Gotz, Friedrich M. Gvirtz, Andres Galinsky, Adam D. Jachimowicz, Jon M.	How Personality and Policy Predict Pandemic Behavior: Understanding Sheltering-in-Place in 55 Countries at the Onset of COVID-19. [Miscellaneous Article]	American Psychologist January 2021;76(1):39-49		COVID-19 Pandemic.	Miscellaneous Article.	Click here for full text options	SFX	LibKey Link
528	Ovid Technologies	Journals@Ovid	01709761-202101000-00005.	Lee, Yeonjung Jane Terada, Tyran M. Hossain, Mohammad Didar	Emerging Disparities of the COVID-19 Pandemic Among Older Adults in Rural Hawai'i. [Letter]	Journal of Rural Mental Health January 2021;45(1):59-60		Letters to the Editor.	Letter.	Click here for full text options	SFX	LibKey Link
529	Ovid Technologies	Journals@Ovid	01709761-202101000-00001.	Schroeder, Shawnda Roberts, Holly Heitkamp, Thomasine Clarke, Brandy Gotham, Heather J. Franta, Erika	Rural Mental Health Care During a Global Health Pandemic: Addressing and Supporting the Rapid Transition to Tele-Mental Health. [Article]	Journal of Rural Mental Health January 2021;45(1):1-13		Articles.	Article.	Click here for full text options	SFX	LibKey Link
530	Ovid Technologies	Journals@Ovid	00000454-202090050-00012.	Vazquez, Jose Juan Panadero, Sonia Garcia-Perez, Carmelo	Immigrant Women Living Homeless in Madrid (Spain). [Article]	American Journal of Orthopsychiatry 2020;90(5):633-643		Articles.	Article.	Click here for full text options	SFX	LibKey Link
531	Ovid Technologies	Journals@Ovid	00000454-202090050-00005.	Alschech, Jonathan Regehr, Cheryl Logie, Carmen H. Seto, Michael C.	Contributors to Posttraumatic Stress Symptoms in Women Sex Workers . [Article]	American Journal of Orthopsychiatry 2020;90(5):567-577		Articles.	Article.	Click here for full text options	SFX	LibKey Link
532	Ovid Technologies	Journals@Ovid	00000454-202090050-00002.	Kidd, Sean A. Vitopoulos, Nina Frederick, Tyler Leon, Scott Wang, Wei Mushquash, Christopher McKenzie, Kwame	Trialing the Feasibility of a Critical Time Intervention for Youth Transitioning Out of Homelessness. [Article]	American Journal of Orthopsychiatry 2020;90(5):535-545		Articles.	Article.	Click here for full text options	SFX	LibKey Link
533	Ovid Technologies	Journals@Ovid	00000454-202090030-00006.	Fabbre, Vanessa D. Gaveras, Eleni	The Manifestation of Multilevel Stigma in the Lived Experiences of Transgender and Gender Nonconforming Older Adults. [Article]	American Journal of Orthopsychiatry 2020;90(3):350-360		Articles.	Article.	Click here for full text options	SFX	LibKey Link
534	Ovid Technologies	Journals@Ovid	00000454-202090020-00010.	McGirr, Sara Gregory, Katie Bomsta, Heather Vandegrift, Cortney Lopez, Tyleen Murphy, Weslie Sullivan, Cris	Domestic Violence Advocates' HIV Prevention Practices With Women Survivors: Frequency and Barriers. [Article]	American Journal of Orthopsychiatry 2020;90(2):259-266		Articles.	Article.	Click here for full text options	SFX	LibKey Link
535	Ovid Technologies	Journals@Ovid	00000454-202090010-00014.	Holt, Natalie R. Hope, Debra A. Mocarski, Richard Meyer, Heather King, Robyn Woodruff, Nathan	The Provider Perspective on Behavioral Health Care for Transgender and Gender Nonconforming Individuals in the Central Great Plains: A Qualitative Study of Approaches and Needs. [Article]	American Journal of Orthopsychiatry 2020;90(1):136-146		Articles.	Article.	Click here for full text options	SFX	LibKey Link
536	Ovid Technologies	Journals@Ovid	00000454-202090010-00010.	Kriegel, Liat S. Townley, Greg Brusilovskiy, Eugene Salzer, Mark S.	Neighbors as Distal Support for Individuals With Serious Mental Illnesses. [Article]	American Journal of Orthopsychiatry 2020;90(1):98-105		Articles.	Article.	Click here for full text options	SFX	LibKey Link
537	Ovid Technologies	Journals@Ovid	00000454-202090010-00006.	Yu, Benjamin Montgomery, Ann Elizabeth True, Gala Cusack, Meagan Sorrentino, Anneliese Chhabra, Manik Dichter, Melissa E.	The Intersection of Interpersonal Violence and Housing Instability: Perspectives From Women Veterans. [Article]	American Journal of Orthopsychiatry 2020;90(1):63-69		Articles.	Article.	Click here for full text options	SFX	LibKey Link
538	Ovid Technologies	Journals@Ovid	00000454-202090010-00004.	Montgomery, Ann Elizabeth Szymkowiak, Dorota Cusack, Meagan C. Austin, Erika L. Vazzano, Jesse K. Kertesz, Stefan G. Gabrielian, Sonya	Veterans' Assignment to Single-Site Versus Scattered-Site Permanent Supportive Housing. [Article]	American Journal of Orthopsychiatry 2020;90(1):37-47		Articles.	Article.	Click here for full text options	SFX	LibKey Link
539	Ovid Technologies	Journals@Ovid	01369760-202051060-00004.	Bauer, Christina Anna Hannover, Bettina	Can I Be Myself Around Natives?: Feelings of Inauthenticity Mediate the Relationship Between Perceived Discrimination and Tendencies to Avoid Friendships With Natives Among Refugees in Germany. [Article]	Social Psychology 2020;51(6):396-407		Original Articles.	Article.	Click here for full text options	SFX	LibKey Link
540	Ovid Technologies	Journals@Ovid	01369760-202051010-00002.	Nett, Tillmann Dorrough, Angela Jekel, Marc Glockner, Andreas	Perceived Biological and Social Characteristics of a Representative Set of German First Names. [Article]	Social Psychology 2020;51(1):17-34		Original Articles.	Article.	Click here for full text options	SFX	LibKey Link
541	Ovid Technologies	Journals@Ovid	00003243-202041040-00004.	Ferlatte, Olivier Salway, Travis Oliffe, John L. Kia, Hannah Rice, Simon Morgan, Jeffrey Lowik, A. J. Knight, Rod	Sexual and Gender Minorities' Readiness and Interest in Supporting Peers Experiencing Suicide-Related Behaviors. [Miscellaneous]	Crisis: Journal of Crisis Intervention & Suicide 2020;41(4):273-279		Research Trends.	Miscellaneous.	Click here for full text options	SFX	LibKey Link
542	Ovid Technologies	Journals@Ovid	01515545-202030040-00002.	Boyd, Melanie von Ranson, Kristin M. Whidden, Colleen Frampton, Nina M. A.	Short-Term Effects of Group Singing Versus Listening on Mood and State Self-Esteem. [Article]	Psychomusicology: Music, Mind & Brain December 2020;30(4):178-188		Articles.	Article.	Click here for full text options	SFX	LibKey Link
543	Ovid Technologies	Journals@Ovid	01189008-202017011-00007.	Rogers, Margaret R. Marraccini, Marisa E. O'Bryon, Elisabeth C. Dupont-Frechette, Jennifer A. Lubiner, Anna G.	Advocates in Public Service Settings: Voices From the Field. [Article]	Psychological Services 2020;17(S1) Supplement 1:44-55		Articles.	Article.	Click here for full text options	SFX	LibKey Link
544	Ovid Technologies	Journals@Ovid	01189008-202017011-00005.	Pearrow, Melissa M. Fallon, Lindsay	Integrating Social Justice and Advocacy Into Training Psychologists: A Practical Demonstration. [Article]	Psychological Services 2020;17(S1) Supplement 1:30-36		Articles.	Article.	Click here for full text options	SFX	LibKey Link
545	Ovid Technologies	Journals@Ovid	01189008-202017011-00004.	Ali, Alisha Sichel, Corianna E.	Radicalizing Advocacy in Service Settings: Using Structural Competency to Address Tensions Between Social Action and Psychological Practice. [Article]	Psychological Services 2020;17(S1) Supplement 1:22-29		Articles.	Article.	Click here for full text options	SFX	LibKey Link
546	Ovid Technologies	Journals@Ovid	01189008-202017011-00003.	Marshall-Lee, Erica D. Hinger, Cassandra Popovic, Renato Miller Roberts, Tonya C. Prempeh, Leandra	Social Justice Advocacy in Mental Health Services: Consumer, Community, Training, and Policy Perspectives. [Article]	Psychological Services 2020;17(S1) Supplement 1:12-21		Articles.	Article.	Click here for full text options	SFX	LibKey Link
547	Ovid Technologies	Journals@Ovid	00005205-202012000-00011.	Chen, Zhansheng Poon, Kai-Tak DeWall, C. Nathan Jiang, Tonglin	Life Lacks Meaning Without Acceptance: Ostracism Triggers Suicidal Thoughts. [Miscellaneous Article]	Journal of Personality & Social Psychology December 2020;119(6):1423-1443		Life Lacks Meaning Without Acceptance: Ostracism Triggers Suicidal Thoughts.	Miscellaneous Article.	Click here for full text options	SFX	LibKey Link
548	Ovid Technologies	Journals@Ovid	00130470-202012000-00003.	Lim, Daniel DeSteno, David	Past Adversity Protects Against the Numeracy Bias in Compassion. [Article]	Emotion December 2020;20(8):1344-1356		Articles.	Article.	Click here for full text options	SFX	LibKey Link
549	Ovid Technologies	Journals@Ovid	00003615-202012000-00002.	Bogg, Tim Milad, Elizabeth	Demographic, Personality, and Social Cognition Correlates of Coronavirus Guideline Adherence in a U.S. Sample. [Miscellaneous Article]	Health Psychology December 2020;39(12):1026-1036		COVID-19 Pandemic.	Miscellaneous Article.	Click here for full text options	SFX	LibKey Link
550	Ovid Technologies	Journals@Ovid	01369758-202012000-00001.	Ott, Molly McTier, Terrence S. Jr.	Faculty Attitudes Toward College Students With Criminal Records. [Article]	Journal of Diversity in Higher Education December 2020;13(4):297-308		Articles.	Article.	Click here for full text options	SFX	LibKey Link
551	Ovid Technologies	Journals@Ovid	01857017-202012000-00005.	Singh, Melina R. Bullock, Heather E.	An Intersectional Analysis of Newspaper Portrayals of the 2013 Reauthorization of the Violence Against Women Act. [Miscellaneous]	Translational Issues in Psychological Science December 2020;6(4):344-355		An Intersectional Analysis of Newspaper Portrayals of the 2013 Reauthorization of the Violence Against Women Act.	Miscellaneous.	Click here for full text options	SFX	LibKey Link
552	Ovid Technologies	Journals@Ovid	00004730-202012000-00001.	Hollinsaid, Nathan L. Weisz, John R. Chorpita, Bruce F. Skov, Hilary E. Research Network on Youth Mental Health Price, Maggi A.	The Effectiveness and Acceptability of Empirically Supported Treatments in Gender Minority Youth Across Four Randomized Controlled Trials. [Miscellaneous Article]	Journal of Consulting & Clinical Psychology December 2020;88(12):1053-1064		Intervention: Gender Minority Youth.	Miscellaneous Article.	Click here for full text options	SFX	LibKey Link
553	Ovid Technologies	Journals@Ovid	00000487-202012000-00045.	Rygaard, Niels Peter	Improving the Mental Health of Abandoned Children: Experiences From a Global Online Intervention. [Article]	American Psychologist December 2020;75(9):1376-1388		APA International Awards and Articles.	Article.	Click here for full text options	SFX	LibKey Link
554	Ovid Technologies	Journals@Ovid	00000487-202012000-00024.	Earnshaw, Valerie A.	Stigma and Substance Use Disorders: A Clinical, Research, and Advocacy Agenda. [Article]	American Psychologist December 2020;75(9):1300-1311		APA Public Interest Awards and Articles.	Article.	Click here for full text options	SFX	LibKey Link
555	Ovid Technologies	Journals@Ovid	01756958-202012000-00006.	Walch, Susan E. Bernal, Darren R. Gibson, Laynie Murray, Linda Thien, Samantha Steinnecker, Kyra	Systematic Review of the Content and Methods of Empirical Psychological Research on LGBTQ and SGM Populations in the New Millennium. [Article]	Psychology of Sexual Orientation and Gender Diversity December 2020;7(4):433-454		Articles.	Article.	Click here for full text options	SFX	LibKey Link
556	Ovid Technologies	Journals@Ovid	01756958-202012000-00004.	Legg, Alexander Raghavan, Chitra	Not Safe for All: A Mixed-Methods Study of Violence Against Men in Commercial Sex. [Article]	Psychology of Sexual Orientation and Gender Diversity December 2020;7(4):407-417		Articles.	Article.	Click here for full text options	SFX	LibKey Link
557	Ovid Technologies	Journals@Ovid	01756958-202012000-00003.	Drabble, Laurie A. Wootton, Angie R. Veldhuis, Cindy B. Perry, Ellen Riggle, Ellen D. B. Trocki, Karen F. Hughes, Tonda L.	It's Complicated: The Impact of Marriage Legalization Among Sexual Minority Women and Gender Diverse Individuals in the United States. [Article]	Psychology of Sexual Orientation and Gender Diversity December 2020;7(4):396-406		Articles.	Article.	Click here for full text options	SFX	LibKey Link
558	Ovid Technologies	Journals@Ovid	00011905-202012000-00011.	Bloom, Dan	Intentionality: The Fabric of Relationality . [Article]	Humanistic Psychologist December 2020;48(4):389-396		Special Section: Dialogues on Psychotherapy at the Time of Coronavirus.	Article.	Click here for full text options	SFX	LibKey Link
559	Ovid Technologies	Journals@Ovid	02112926-202011000-00002.	Conoley, Jane Close Powers, Kristin Gutkin, Terry B.	How Is School Psychology Doing: Why Hasn't School Psychology Realized Its Promise?. [Miscellaneous]	School Psychology November 2020;35(6):367-374		How Is School Psychology Doing: Why Hasn't School Psychology Realized Its Promise?.	Miscellaneous.	Click here for full text options	SFX	LibKey Link
560	Ovid Technologies	Journals@Ovid	01189008-202011000-00011.	Baker, Danielle E. Edmonds, Keith A. Calvert, Maegan L. Sanders, Sarah M. Bridges, Ana J. Rhea, Melissa A. Kosloff, Spee	Predicting Attrition in Long-Term Residential Substance Use Disorder Treatment: A Modifiable Risk Factors Perspective. [Article]	Psychological Services November 2020;17(4):472-482		Articles.	Article.	Click here for full text options	SFX	LibKey Link
561	Ovid Technologies	Journals@Ovid	00004730-202011000-00007.	Simpson, Tracy L. Hawrilenko, Matt Goldberg, Simon Browne, Kendall Lehavot, Keren Borowitz, Michelle	Treatment Receipt Patterns Among Individuals With Co-Occurring Posttraumatic Stress Disorder (PTSD) and Substance Use Disorders. [Report]	Journal of Consulting & Clinical Psychology November 2020;88(11):1039-1051		Brief Report: Intervention for Co-Occurring PTSD and Substance Use Disorders.	Report.	Click here for full text options	SFX	LibKey Link
562	Ovid Technologies	Journals@Ovid	00005205-202011000-00010.	Wilkowski, Benjamin M. Fetterman, Adam Lappi, Shaun K. Williamson, Laverl Z. Leki, Elizabeth Ferguson Rivera, Emilio Meier, Brian P.	Lexical Derivation of the PINT Taxonomy of Goals: Prominence, Inclusiveness, Negativity Prevention, and Tradition. [Miscellaneous Article]	Journal of Personality & Social Psychology November 2020;119(5):1153-1187		Lexical Derivation of the PINT Taxonomy of Goals: Prominence, Inclusiveness, Negativity Prevention, and Tradition.	Miscellaneous Article.	Click here for full text options	SFX	LibKey Link
563	Ovid Technologies	Journals@Ovid	00006823-202011000-00002.	Tan, Jacinth J. X. Kraus, Michael W. Carpenter, Nichelle C. Adler, Nancy E.	The Association Between Objective and Subjective Socioeconomic Status and Subjective Well-Being: A Meta-Analytic Review. [Article]	Psychological Bulletin November 2020;146(11):970-1020		Articles.	Article.	Click here for full text options	SFX	LibKey Link
564	Ovid Technologies	Journals@Ovid	00001192-202011000-00003.	Allan, Blake A. Autin, Kelsey L. Duffy, Ryan D. Sterling, Haley M.	Decent and Meaningful Work: A Longitudinal Study. [Article]	Journal of Counseling Psychology November 2020;67(6):669-679		Articles.	Article.	Click here for full text options	SFX	LibKey Link
565	Ovid Technologies	Journals@Ovid	00011970-202011000-00003.	Mackesy-Amiti, Mary Ellen Boodram, Basmattee Donenberg, Geri	Negative Affect, Affect-Related Impulsivity, and Receptive Syringe Sharing Among People Who Inject Drugs. [Miscellaneous Article]	Psychology of Addictive Behaviors November 2020;34(7):734-744		Longitudinal Studies.	Miscellaneous Article.	Click here for full text options	SFX	LibKey Link
566	Ovid Technologies	Journals@Ovid	00003159-202011000-00009.	Muhlenbeck, Cordelia Jacobsen, Thomas	On the Origin of Visual Symbols. [Article]	Journal of Comparative Psychology November 2020;134(4):435-452		Articles.	Article.	Click here for full text options	SFX	LibKey Link
567	Ovid Technologies	Journals@Ovid	00000487-202011000-00010.	Wyatt, Gail E. Hamilton, Alison B. Loeb, Tamra Burns Moss, Nicholas J. Zhang, Muyu Liu, Honghu	A Hybrid Effectiveness/Implementation Trial of an Evidence-Based Intervention for HIV-Serodiscordant African American Couples. [Miscellaneous Article]	American Psychologist November 2020;75(8):1146-1157		Implementation Research and Evaluation in Community and International Settings.	Miscellaneous Article.	Click here for full text options	SFX	LibKey Link
568	Ovid Technologies	Journals@Ovid	01507079-202010010-00005.	Castilho, Diogo	Automation for Safety and Precision in Flight Testing. [Miscellaneous Article]	Aviation Psychology and Applied Human Factors 2020;10(1):29-34		APAHF in Practice.	Miscellaneous Article.	Click here for full text options	SFX	LibKey Link
569	Ovid Technologies	Journals@Ovid	02112925-202010000-00007.	Stokes, McKenzie N. Cryer-Coupet, Qiana R. Tall, Kallyn G.	"You Get More Training to Drive a Car": Examining the Parenting Experiences and Service Needs of Nonresident Fathers Who Are Experiencing Homelessness . [Article]	Psychology of Men & Masculinities October 2020;21(4):558-569		Articles.	Article.	Click here for full text options	SFX	LibKey Link
570	Ovid Technologies	Journals@Ovid	01429398-202010000-00018.	Ainamani, Herbert E. Gumisiriza, Nolbert Rukundo, Godfrey Z.	Mental Health Problems Related to COVID-19: A Call for Psychosocial Interventions in Uganda. [Miscellaneous]	Psychological Trauma: Theory, Research, Practice, & Policy October 2020;12(7):809-811		Responses to COVID-19.	Miscellaneous.	Click here for full text options	SFX	LibKey Link
571	Ovid Technologies	Journals@Ovid	00001192-202010000-00004.	Bloch-Elkouby, Sarah Gorman, Bernard Schuck, Allison Barzilay, Shira Calati, Raffaella Cohen, Lisa J. Begum, Ferhana Galynker, Igor	The Suicide Crisis Syndrome: A Network Analysis. [Article]	Journal of Counseling Psychology October 2020;67(5):595-607		Articles.	Article.	Click here for full text options	SFX	LibKey Link
572	Ovid Technologies	Journals@Ovid	00005205-202010000-00008.	Tang, Simone Koval, Christy Zhou Larrick, Richard P. Harris, Lasana	The Morality of Organization Versus Organized Members: Organizations Are Attributed More Control and Responsibility for Negative Outcomes Than Are Equivalent Members. [Miscellaneous Article]	Journal of Personality & Social Psychology October 2020;119(4):901-919		The Morality of Organization Versus Organized Members: Organizations Are Attributed More Control and Responsibility for Negative Outcomes Than Are Equivalent Members.	Miscellaneous Article.	Click here for full text options	SFX	LibKey Link
573	Ovid Technologies	Journals@Ovid	00005205-202010000-00001.	Schroeder, Juliana Epley, Nicholas	Demeaning: Dehumanizing Others by Minimizing the Importance of Their Psychological Needs. [Miscellaneous Article]	Journal of Personality & Social Psychology October 2020;119(4):765-791		Demeaning: Dehumanizing Others by Minimizing the Importance of Their Psychological Needs.	Miscellaneous Article.	Click here for full text options	SFX	LibKey Link
574	Ovid Technologies	Journals@Ovid	00004788-202010000-00009.	Masson-Carro, Ingrid Goudbeek, Martijn Krahmer, Emiel	What Triggers a Gesture? Exploring Affordance Compatibility Effects in Representational Gesture Production. [Report]	Journal of Experimental Psychology: Human Perception & Performance October 2020;46(10):1164-1182		Research Reports.	Report.	Click here for full text options	SFX	LibKey Link
575	Ovid Technologies	Journals@Ovid	02168258-202010000-00014.	Coulson, Mark Oskis, Andrea Spencer, Robert Gould, Rebecca L.	Tourism, Migration, and the Exodus to Virtual Worlds: Place Attachment in Massively Multiplayer Online Gamers. [Article]	Psychology of Popular Media October 2020;9(4):525-532		Articles.	Article.	Click here for full text options	SFX	LibKey Link
576	Ovid Technologies	Journals@Ovid	00000487-202010000-00010.	Luthar, Suniya S. Kumar, Nina L. Zillmer, Nicole	High-Achieving Schools Connote Risks for Adolescents: Problems Documented, Processes Implicated, and Directions for Interventions. [Article]	American Psychologist October 2020;75(7):983-995		Articles.	Article.	Click here for full text options	SFX	LibKey Link
577	Ovid Technologies	Journals@Ovid	00000487-202010000-00006.	Glassgold, Judith M. Wolff, Joshua R.	Expanding Psychology Training Pathways for Public Policy Preparedness Across the Professional Lifespan. [Miscellaneous Article]	American Psychologist October 2020;75(7):933-944		COVID-19 Pandemic.	Miscellaneous Article.	Click here for full text options	SFX	LibKey Link
578	Ovid Technologies	Journals@Ovid	00000487-202010000-00004.	Dominguez, Daniela G. Garcia, Dellanira Martinez, David A. Hernandez-Arriaga, Belinda	Leveraging the Power of Mutual Aid, Coalitions, Leadership, and Advocacy During COVID-19. [Miscellaneous Article]	American Psychologist October 2020;75(7):909-918		COVID-19 Pandemic.	Miscellaneous Article.	Click here for full text options	SFX	LibKey Link
579	Ovid Technologies	Journals@Ovid	00000487-202010000-00003.	Luchetti, Martina Lee, Ji Hyun Aschwanden, Damaris Sesker, Amanda Strickhouser, Jason E. Terracciano, Antonio Sutin, Angelina R.	The Trajectory of Loneliness in Response to COVID-19. [Miscellaneous Article]	American Psychologist October 2020;75(7):897-908		COVID-19 Pandemic.	Miscellaneous Article.	Click here for full text options	SFX	LibKey Link
580	Ovid Technologies	Journals@Ovid	00000487-202010000-00001.	Kaslow, Nadine J. Friis-Healy, Elsa A. Cattie, Jordan E. Cook, Sarah C. Crowell, Andrea L. Cullum, Katherine A. del Rio, Carlos Marshall-Lee, Erica D. LoPilato, Allison M. VanderBroek-Stice, Lauren Ward, Martha C. White, DeJuan T. Farber, Eugene W.	Flattening the Emotional Distress Curve: A Behavioral Health Pandemic Response Strategy for COVID-19. [Miscellaneous Article]	American Psychologist October 2020;75(7):875-886		COVID-19 Pandemic.	Miscellaneous Article.	Click here for full text options	SFX	LibKey Link
581	Ovid Technologies	Journals@Ovid	01709761-202010000-00009.	Omary, Areen T.	The COVID-19 Pandemic Mental Health Crisis Ahead. [Letter]	Journal of Rural Mental Health October 2020;44(4):274-275		Letter to the Editor.	Letter.	Click here for full text options	SFX	LibKey Link
582	Ovid Technologies	Journals@Ovid	00011272-202010000-00002.	Marlowe, Douglas B. Ho, Timothy Carey, Shannon M. Chadick, Carly D.	Employing Standardized Risk Assessment in Pretrial Release Decisions: Association With Criminal Justice Outcomes and Racial Equity. [Article]	Law & Human Behavior October 2020;44(5):361-376		Articles.	Article.	Click here for full text options	SFX	LibKey Link
583	Ovid Technologies	Journals@Ovid	00001326-202010000-00006.	Farmer, Ryan L. McGill, Ryan J. Dombrowski, Stefan C. McClain, Maryellen Brunson Harris, Bryn Lockwood, Adam B. Powell, Steven L. Pynn, Christina Smith-Kellen, Stephanie Loethen, Emily Benson, Nicholas F. Stinnett, Terry A.	Teleassessment With Children and Adolescents During the Coronavirus (COVID-19) Pandemic and Beyond: Practice and Policy Implications. [Miscellaneous]	Professional Psychology - Research & Practice October 2020;51(5):477-487		Assessment Including Teleassessment.	Miscellaneous.	Click here for full text options	SFX	LibKey Link
584	Ovid Technologies	Journals@Ovid	01756937-202010000-00003.	Frost, David M. Hammack, Phillip L. Wilson, Bianca D. M. Russell, Stephen T. Lightfoot, Marguerita Meyer, Ilan H.	The Qualitative Interview in Psychology and the Study of Social Change: Sexual Identity Development, Minority Stress, and Health in the Generations Study. [Article]	Qualitative Psychology October 2020;7(3):245-266		Articles.	Article.	Click here for full text options	SFX	LibKey Link
585	Ovid Technologies	Journals@Ovid	01438460-202010000-00002.	Daga, Suchi S. Lin, Kathy L. Raval, Vaishali V.	Asian International Students' Construals of Well-Being and Distress. [Article]	International Perspectives in Psychology: Research, Practice, & Consultation October 2020;9(4):193-211		Articles.	Article.	Click here for full text options	SFX	LibKey Link
586	Ovid Technologies	Journals@Ovid	01745799-202009000-00011.	Winter Plumb, Evelyn I. Hawley, Kathryn J. Conoley, Collie W. Scheel, Michael J.	From Cosmetics to Compassion: A Case Study of Goal Focused Positive Psychotherapy. [Article]	Psychotherapy September 2020;57(3):414-425		Special Section: Flourishing in Psychotherapy.	Article.	Click here for full text options	SFX	LibKey Link
587	Ovid Technologies	Journals@Ovid	01437492-202009000-00001.	Fine, Adam Simmons, Cortney Cavanagh, Caitlin Rowan, Zachary Cauffman, Elizabeth	Implications of Youths' Perceptions of Police Bias and the Code of the Street for Violent Offending. [Article]	Psychology of Violence September 2020;10(5):473-482		Articles.	Article.	Click here for full text options	SFX	LibKey Link
588	Ovid Technologies	Journals@Ovid	00012003-202009000-00005.	Bae, Dayoung Kogan, Steven M.	Romantic Relationship Trajectories Among Young African American Men: The Influence of Adverse Life Contexts. [Miscellaneous Article]	Journal of Family Psychology September 2020;34(6):687-697		Close Relationships.	Miscellaneous Article.	Click here for full text options	SFX	LibKey Link
589	Ovid Technologies	Journals@Ovid	00044321-202009000-00009.	Lowder, Evan M. Rade, Candalyn B. Ware, Dazara Desmarais, Sarah L.	Barriers and Facilitators to the Use of the SSI/SSDI Outreach, Access, and Recovery (SOAR) Model With Justice-Involved Adults. [Article]	Psychiatric Rehabilitation Journal September 2020;43(3):244-252		Articles.	Article.	Click here for full text options	SFX	LibKey Link
590	Ovid Technologies	Journals@Ovid	01429398-202009000-00008.	Banerjee, Debanjan Bhattacharya, Prama	"Pandemonium of the Pandemic": Impact of COVID-19 in India, Focus on Mental Health. [Miscellaneous]	Psychological Trauma: Theory, Research, Practice, & Policy September 2020;12(6):588-592		COVID Response.	Miscellaneous.	Click here for full text options	SFX	LibKey Link
591	Ovid Technologies	Journals@Ovid	00011970-202009000-00008.	Chavez, Melody N. Rigg, Khary K.	Nutritional Implications of Opioid Use Disorder: A Guide for Drug Treatment Providers. [Miscellaneous]	Psychology of Addictive Behaviors September 2020;34(6):699-707		Other Substance Use.	Miscellaneous.	Click here for full text options	SFX	LibKey Link
592	Ovid Technologies	Journals@Ovid	00011970-202009000-00003.	Mackesy-Amiti, Mary Ellen Donenberg, Geri	Negative Affect and Emotion Dysregulation Among People Who Inject Drugs: An Ecological Momentary Assessment Study . [Miscellaneous Article]	Psychology of Addictive Behaviors September 2020;34(6):650-659		Longitudinal Studies.	Miscellaneous Article.	Click here for full text options	SFX	LibKey Link
593	Ovid Technologies	Journals@Ovid	00011970-202009000-00002.	Thompson, Ronald G. Jr. Aivadyan, Christina Stohl, Malki Aharonovich, Efrat Hasin, Deborah S.	Smartphone Application Plus Brief Motivational Intervention Reduces Substance Use and Sexual Risk Behaviors Among Homeless Young Adults: Results From a Randomized Controlled Trial. [Miscellaneous]	Psychology of Addictive Behaviors September 2020;34(6):641-649		Randomized Clinical Trials.	Miscellaneous.	Click here for full text options	SFX	LibKey Link
594	Ovid Technologies	Journals@Ovid	00042740-202009000-00012.	Pontes, Nicolas Hoegg, JoAndrea	The Red-Derogation Effect: How the Color Red Affects Married Women's Ratings of Male Attractiveness. [Article]	Journal of Experimental Psychology: Applied September 2020;26(3):551-565		Articles.	Article.	Click here for full text options	SFX	LibKey Link
595	Ovid Technologies	Journals@Ovid	00000487-202009000-00010.	Preis, Heidi Inman, Elizabeth M. Lobel, Marci	Contributions of Psychology to Research, Treatment, and Care of Pregnant Women With Opioid Use Disorder. [Miscellaneous]	American Psychologist September 2020;75(6):853-865		Integrated Treatment Approaches.	Miscellaneous.	Click here for full text options	SFX	LibKey Link
596	Ovid Technologies	Journals@Ovid	01906592-202009000-00003.	Ellis, Amy E. Meade, Nicolas G. Brown, Laura S.	Evidence-Based Relationship Variables When Working With Affectional and Gender Minority Clients: A Systematic Review. [Article]	Practice Innovations September 2020;5(3):202-217		Articles.	Article.	Click here for full text options	SFX	LibKey Link
597	Ovid Technologies	Journals@Ovid	00066945-202009000-00002.	Marmarosh, Cheri L. Forsyth, Donelson R. Strauss, Bernhard Burlingame, Gary M.	The Psychology of the COVID-19 Pandemic: A Group-Level Perspective. [Article]	Group Dynamics: Theory, Research, & Practice September 2020;24(3):122-138		Articles.	Article.	Click here for full text options	SFX	LibKey Link
598	Ovid Technologies	Journals@Ovid	01714605-202009000-00002.	Stancin, Terry	Reflections on Changing Times for Pediatric Integrated Primary Care During COVID-19 Pandemic. [Article]	Clinical Practice in Pediatric Psychology September 2020;8(3):217-219		Articles.	Article.	Click here for full text options	SFX	LibKey Link
599	Ovid Technologies	Journals@Ovid	00008558-202009000-00014.	Lucon-Xiccato, Tyrone Crane, Adam L. Ferrari, Maud C. O. Chivers, Douglas P.	Exposure to Predation Risk Reduces Lateralization in Fathead Minnows. [Miscellaneous Article]	Canadian Journal of Experimental Psychology September 2020;74(3):260-265		Exposure to Predation Risk Reduces Lateralization in Fathead Minnows.	Miscellaneous Article.	Click here for full text options	SFX	LibKey Link
600	Ovid Technologies	Journals@Ovid	00008558-202009000-00011.	Meyers-Manor, Julia E. Botten, Marijo L.	A Shoulder to Cry On: Heart Rate Variability and Empathetic Behavioral Responses to Crying and Laughing in Dogs. [Miscellaneous Article]	Canadian Journal of Experimental Psychology September 2020;74(3):235-243		A Shoulder to Cry On: Heart Rate Variability and Empathetic Behavioral Responses to Crying and Laughing in Dogs.	Miscellaneous Article.	Click here for full text options	SFX	LibKey Link
601	Ovid Technologies	Journals@Ovid	00008558-202009000-00008.	Salena, Matthew G. Balshine, Sigal	Social Memory and Quantity Discrimination: A Cross Cichlid Species Comparison. [Miscellaneous Article]	Canadian Journal of Experimental Psychology September 2020;74(3):207-214		Social Memory and Quantity Discrimination: A Cross Cichlid Species Comparison.	Miscellaneous Article.	Click here for full text options	SFX	LibKey Link
602	Ovid Technologies	Journals@Ovid	00008558-202009000-00007.	Santaca, Maria Miletto Petrazzini, Maria Elena Wilkinson, Anna Agrillo, Christian	Red-Footed Tortoises (Chelonoidis Carbonaria) do not Perceive the Delboeuf Illusion. [Miscellaneous Article]	Canadian Journal of Experimental Psychology September 2020;74(3):201-206		Red-Footed Tortoises (Chelonoidis Carbonaria) do not Perceive the Delboeuf Illusion.	Miscellaneous Article.	Click here for full text options	SFX	LibKey Link
603	Ovid Technologies	Journals@Ovid	01857015-202009000-00003.	Nolan, Susan A. Bakker, Helen E. Cranney, Jacquelyn Hulme, Julie A. Dunn, Dana S.	Project Assessment: An International Perspective. [Article]	Scholarship of Teaching and Learning in Psychology September 2020;6(3):185-197		Articles.	Article.	Click here for full text options	SFX	LibKey Link
604	Ovid Technologies	Journals@Ovid	01709762-202009000-00003.	Darwinkel, Elli Chan, Annabel Sheridan, Lorraine	Tertiary Concerns: Campus Threat Assessment and Management in an Australian University. [Article]	Journal of Threat Assessment & Management September 2020;7(3-4):173-185		Regular Articles.	Article.	Click here for full text options	SFX	LibKey Link
605	Ovid Technologies	Journals@Ovid	01709762-202009000-00002.	Bockler, Nils Allwinn, Mirko Metwaly, Carim Wypych, Beatrice Hoffmann, Jens Zick, Andreas	Islamist Terrorists in Germany and Their Warning Behaviors: A Comparative Assessment of Attackers and Other Convicts Using the TRAP-18. [Article]	Journal of Threat Assessment & Management September 2020;7(3-4):157-172		Regular Articles.	Article.	Click here for full text options	SFX	LibKey Link
606	Ovid Technologies	Journals@Ovid	01429398-202008001-00089.	Salerno, John P. Williams, Natasha D. Gattamorta, Karina A.	LGBTQ Populations: Psychologically Vulnerable Communities in the COVID-19 Pandemic. [Miscellaneous]	Psychological Trauma: Theory, Research, Practice, & Policy August 2020;12(S1) Supplement 1:S239-S242		The Impact on Women and Sexual Minorities.	Miscellaneous.	Click here for full text options	SFX	LibKey Link
607	Ovid Technologies	Journals@Ovid	01429398-202008001-00084.	Endale, Tarik St. Jean, Nicole Birman, Dina	COVID-19 and Refugee and Immigrant Youth: A Community-Based Mental Health Perspective. [Miscellaneous]	Psychological Trauma: Theory, Research, Practice, & Policy August 2020;12(S1) Supplement 1:S225-S227		The Impact of COVID-19 on Refugees, Incarcerated, and Undocumented People.	Miscellaneous.	Click here for full text options	SFX	LibKey Link
608	Ovid Technologies	Journals@Ovid	01429398-202008001-00082.	Greenberg, Nicole E. Wallick, Amanda Brown, Lisa M.	Impact of COVID-19 Pandemic Restrictions on Community-Dwelling Caregivers and Persons With Dementia. [Miscellaneous]	Psychological Trauma: Theory, Research, Practice, & Policy August 2020;12(S1) Supplement 1:S220-S221		The Differential Impact of COVID-19 on Age and Disability.	Miscellaneous.	Click here for full text options	SFX	LibKey Link
609	Ovid Technologies	Journals@Ovid	01429398-202008001-00075.	Jarnecke, Amber M. Flanagan, Julianne C.	Staying Safe During COVID-19: How a Pandemic Can Escalate Risk for Intimate Partner Violence and What Can Be Done to Provide Individuals With Resources and Support. [Miscellaneous]	Psychological Trauma: Theory, Research, Practice, & Policy August 2020;12(S1) Supplement 1:S202-S204		The Escalation of Interpersonal Violence.	Miscellaneous.	Click here for full text options	SFX	LibKey Link
610	Ovid Technologies	Journals@Ovid	01429398-202008001-00073.	Buttell, Frederick Ferreira, Regardt J.	The Hidden Disaster of COVID-19: Intimate Partner Violence. [Miscellaneous]	Psychological Trauma: Theory, Research, Practice, & Policy August 2020;12(S1) Supplement 1:S197-S198		The Escalation of Interpersonal Violence.	Miscellaneous.	Click here for full text options	SFX	LibKey Link
611	Ovid Technologies	Journals@Ovid	01429398-202008001-00065.	Kanzler, Kathryn E. Ogbeide, Stacy	Addressing Trauma and Stress in the COVID-19 Pandemic: Challenges and the Promise of Integrated Primary Care. [Miscellaneous]	Psychological Trauma: Theory, Research, Practice, & Policy August 2020;12(S1) Supplement 1:S177-S179		Interventions for Health Care Providers.	Miscellaneous.	Click here for full text options	SFX	LibKey Link
612	Ovid Technologies	Journals@Ovid	01429398-202008001-00042.	Walker, Denise D. Jaffe, Anna E. Pierce, Adam R. Walton, Thomas O. Kaysen, Debra L.	Discussing Substance Use With Clients During the COVID-19 Pandemic: A Motivational Interviewing Approach. [Miscellaneous]	Psychological Trauma: Theory, Research, Practice, & Policy August 2020;12(S1) Supplement 1:S115-S117		Substance Use Disorders.	Miscellaneous.	Click here for full text options	SFX	LibKey Link
613	Ovid Technologies	Journals@Ovid	01429398-202008001-00041.	Banducci, Anne N. Weiss, Nicole H.	Caring for Patients With Posttraumatic Stress and Substance Use Disorders During the COVID-19 Pandemic. [Miscellaneous]	Psychological Trauma: Theory, Research, Practice, & Policy August 2020;12(S1) Supplement 1:S113-S114		Substance Use Disorders.	Miscellaneous.	Click here for full text options	SFX	LibKey Link
614	Ovid Technologies	Journals@Ovid	01429398-202008001-00039.	McCann Pineo, Molly Schwartz, Rebecca M.	Commentary on the Coronavirus Pandemic: Anticipating a Fourth Wave in the Opioid Epidemic. [Miscellaneous]	Psychological Trauma: Theory, Research, Practice, & Policy August 2020;12(S1) Supplement 1:S108-S110		Substance Use Disorders.	Miscellaneous.	Click here for full text options	SFX	LibKey Link
615	Ovid Technologies	Journals@Ovid	01429398-202008001-00026.	Venkateswaran, Kavitha D. Hauser, Claire T.	Living With PTSD Amid a Global Pandemic. [Miscellaneous]	Psychological Trauma: Theory, Research, Practice, & Policy August 2020;12(S1) Supplement 1:S71-S72		COVID-19 and Pre-Existing Conditions.	Miscellaneous.	Click here for full text options	SFX	LibKey Link
616	Ovid Technologies	Journals@Ovid	01189008-202008000-00009.	Purbeck, Carrie A. Briggs, Ernestine C. Tunno, Angela M. Richardson, Lisa M. Pynoos, Robert S. Fairbank, John A.	Trauma-Informed Measurement-Based Care for Children: Implementation in Diverse Treatment Settings. [Article]	Psychological Services August 2020;17(3):311-322		Articles.	Article.	Click here for full text options	SFX	LibKey Link
617	Ovid Technologies	Journals@Ovid	00060744-202008000-00007.	Schweig, Jonathan D. Pane, John F. McCaffrey, Daniel F.	Switching Cluster Membership in Cluster Randomized Control Trials: Implications for Design and Analysis. [Article]	Psychological Methods August 2020;25(4):516-534		Articles.	Article.	Click here for full text options	SFX	LibKey Link
618	Ovid Technologies	Journals@Ovid	00011272-202008000-00005.	Dickerson, Kelli L. Lavoie, Jennifer Quas, Jodi A.	Do Laypersons Conflate Poverty and Neglect?. [Article]	Law & Human Behavior August 2020;44(4):311-326		Articles.	Article.	Click here for full text options	SFX	LibKey Link
619	Ovid Technologies	Journals@Ovid	00011272-202008000-00004.	Zannella, Lesley Clow, Kimberley Rempel, Emma Hamovitch, Leah Hall, Victoria	The Effects of Race and Criminal History on Landlords' (Un)willingness to Rent to Exonerees. [Article]	Law & Human Behavior August 2020;44(4):300-310		Articles.	Article.	Click here for full text options	SFX	LibKey Link
620	Ovid Technologies	Journals@Ovid	00005205-202008000-00001.	Leander, N. Pontus Agostini, Maximilian Stroebe, Wolfgang Kreienkamp, Jannis Spears, Russell Kuppens, Toon Van Zomeren, Martijn Otten, Sabine Kruglanski, Arie W.	Frustration-Affirmation? Thwarted Goals Motivate Compliance With Social Norms for Violence and Nonviolence. [Miscellaneous Article]	Journal of Personality & Social Psychology August 2020;119(2):249-271		Frustration-Affirmation? Thwarted Goals Motivate Compliance With Social Norms for Violence and Nonviolence.	Miscellaneous Article.	Click here for full text options	SFX	LibKey Link
621	Ovid Technologies	Journals@Ovid	00004730-202008000-00001.	McCart, Michael R. Chapman, Jason E. Zajac, Kristyn Rheingold, Alyssa A.	Community-Based Randomized Controlled Trial of Psychological First Aid With Crime Victims. [Miscellaneous Article]	Journal of Consulting & Clinical Psychology August 2020;88(8):681-695		Psychological First Aid With Crime Victims.	Miscellaneous Article.	Click here for full text options	SFX	LibKey Link
622	Ovid Technologies	Journals@Ovid	00062930-202008000-00008.	Cardenas, Diana de la Sablonniere, Roxane	Intergroup Conflict and the Process of Social Change: Similar Conflicts, Different Intragroup Processes. [Article]	Peace & Conflict: Journal of Peace Psychology August 2020;26(3):303-313		Articles.	Article.	Click here for full text options	SFX	LibKey Link
623	Ovid Technologies	Journals@Ovid	00001326-202008000-00005.	Mumbardo-Adam, Cristina Vicente Sanchez, Eva Simo-Pinatella, David Coma Rosello, Teresa	Understanding Practitioners' Needs in Supporting Self-Determination in People With Intellectual Disability. [Article]	Professional Psychology - Research & Practice August 2020;51(4):341-351		Multicultural Issues and Special Populations.	Article.	Click here for full text options	SFX	LibKey Link
624	Ovid Technologies	Journals@Ovid	01879014-202008000-00014.	Vincent, Wilson Peterson, John L. Huebner, David M. Storholm, Erik D. Neilands, Torsten B. Rebchook, Gregory M. Pollack, Lance Tan, Judy Y. Kegeles, Susan M.	Resilience and Depression in Young Black Men Who Have Sex With Men: A Social-Ecological Model. [Article]	Stigma and Health August 2020;5(3):364-374		Articles.	Article.	Click here for full text options	SFX	LibKey Link
625	Ovid Technologies	Journals@Ovid	01429398-202007000-00040.	Oginni, Olakunle A. Amiola, Ayomipo Adelola, Aderopo Uchendu, Ugochukwu	A Commentary on the Nigerian Response to the COVID-19 Pandemic. [Miscellaneous Article]	Psychological Trauma: Theory, Research, Practice, & Policy July 2020;12(5):553-556		Special Section on International Perspectives on COVID-19.	Miscellaneous Article.	Click here for full text options	SFX	LibKey Link
626	Ovid Technologies	Journals@Ovid	01429398-202007000-00031.	Alpert, Judith L. Nguyen-Feng, Viann N.	COVID in New York City, the Epicenter: A New York University Perspective and COVID in Duluth, the Bold North: A University of Minnesota Perspective. [Miscellaneous Article]	Psychological Trauma: Theory, Research, Practice, & Policy July 2020;12(5):524-528		Special Section on International Perspectives on COVID-19.	Miscellaneous Article.	Click here for full text options	SFX	LibKey Link
627	Ovid Technologies	Journals@Ovid	01429398-202007000-00021.	Berger, Emily Reupert, Andrea	The COVID-19 Pandemic in Australia: Lessons Learnt. [Miscellaneous Article]	Psychological Trauma: Theory, Research, Practice, & Policy July 2020;12(5):494-496		Special Section on International Perspectives on COVID-19.	Miscellaneous Article.	Click here for full text options	SFX	LibKey Link
628	Ovid Technologies	Journals@Ovid	01429398-202007000-00020.	Saha, Sneha	Living With Coronavirus Outbreak in India. [Miscellaneous Article]	Psychological Trauma: Theory, Research, Practice, & Policy July 2020;12(5):491-493		Special Section on International Perspectives on COVID-19.	Miscellaneous Article.	Click here for full text options	SFX	LibKey Link
629	Ovid Technologies	Journals@Ovid	00125528-202007000-00005.	Giano, Zachary Anderson, Machele Shreffler, Karina M. Cox, Ronald B. Jr. Merten, Michael J. Gallus, Kami L.	Immigration-Related Arrest, Parental Documentation Status, and Depressive Symptoms Among Early Adolescent Latinos. [Miscellaneous Article]	Cultural Diversity & Ethnic Minority Psychology July 2020;26(3):318-326		Pre-Migration and Immigration.	Miscellaneous Article.	Click here for full text options	SFX	LibKey Link
630	Ovid Technologies	Journals@Ovid	00006823-202007000-00001.	van Eldik, Willemijn M. de Haan, Amaranta D. Parry, Lucia Q. Davies, Patrick T. Luijk, Maartje P. C. M. Arends, Lidia R. Prinzie, Peter	The Interparental Relationship: Meta-Analytic Associations With Children's Maladjustment and Responses to Interparental Conflict. [Article]	Psychological Bulletin July 2020;146(7):553-594		Articles.	Article.	Click here for full text options	SFX	LibKey Link
631	Ovid Technologies	Journals@Ovid	00004785-202007000-00010.	Stellar, Jennifer E. Anderson, Craig L. Gatchpazian, Arasteh	Profiles in Empathy: Different Empathic Responses to Emotional and Physical Suffering. [Article]	Journal of Experimental Psychology: General July 2020;149(7):1398-1416		Articles.	Article.	Click here for full text options	SFX	LibKey Link
632	Ovid Technologies	Journals@Ovid	02112925-202007000-00007.	Lair, Elicia C.	Gender Influences the Feedback Anger and Disgust Provide About Construal Use in Likelihood Judgments. [Article]	Psychology of Men & Masculinities July 2020;21(3):401-415		Articles.	Article.	Click here for full text options	SFX	LibKey Link
633	Ovid Technologies	Journals@Ovid	01437492-202007000-00007.	Johnson, Wendi L. Taylor, Bruce G. Mumford, Elizabeth A. Liu, Weiwei	Dyadic Correlates of the Perpetration of Psychological Aggression Among Intimate Partners. [Article]	Psychology of Violence July 2020;10(4):422-431		Articles.	Article.	Click here for full text options	SFX	LibKey Link
634	Ovid Technologies	Journals@Ovid	01437492-202007000-00004.	Rossi, Fernanda S. Holtzworth-Munroe, Amy Applegate, Amy G. Beck, Connie J.	Subtypes of Violent Separating or Divorcing Couples Seeking Family Mediation and Their Association With Personality and Criminality Characteristics. [Article]	Psychology of Violence July 2020;10(4):390-399		Articles.	Article.	Click here for full text options	SFX	LibKey Link
635	Ovid Technologies	Journals@Ovid	02168258-202007000-00009.	Atwell Seate, Anita Ma, Rong Cohen, Elizabeth L. Iles, Irina	Help a Fan Out? Effects of Fandom Type and Task Type on People's Behavioral Intentions Toward Different Types of Fans in a Collaborative Effort. [Article]	Psychology of Popular Media July 2020;9(3):380-391		Articles.	Article.	Click here for full text options	SFX	LibKey Link
636	Ovid Technologies	Journals@Ovid	02168258-202007000-00008.	Myrick, Jessica Gall Erlichman, Sara	How Audience Involvement and Social Norms Foster Vulnerability to Celebrity-Based Dietary Misinformation. [Article]	Psychology of Popular Media July 2020;9(3):367-379		Articles.	Article.	Click here for full text options	SFX	LibKey Link
637	Ovid Technologies	Journals@Ovid	00000487-202007000-00008.	Jones, Nickolas M. Silver, Roxane Cohen	This Is Not a Drill: Anxiety on Twitter Following the 2018 Hawaii False Missile Alert. [Article]	American Psychologist July 2020;75(5):683-693		Articles.	Article.	Click here for full text options	SFX	LibKey Link
638	Ovid Technologies	Journals@Ovid	00000487-202007000-00006.	Davis, Rosie Phillips Williams, Wendy R.	Bringing Psychologists to the Fight Against Deep Poverty. [Article]	American Psychologist July 2020;75(5):655-667		2019 APA Presidential Paper.	Article.	Click here for full text options	SFX	LibKey Link
639	Ovid Technologies	Journals@Ovid	00000487-202007000-00005.	Chenneville, Tiffany Schwartz-Mette, Rebecca	Ethical Considerations for Psychologists in the Time of COVID-19. [Miscellaneous]	American Psychologist July 2020;75(5):644-654		COVID-19 Pandemic.	Miscellaneous.	Click here for full text options	SFX	LibKey Link
640	Ovid Technologies	Journals@Ovid	00001326-202006000-00007.	Allan, Blake A. Kim, Taewon Liu, Tracie Y. Deemer, Eric D.	Moderators of Involuntary Part-Time Work and Life Satisfaction: A Latent Deprivation Approach. [Miscellaneous Article]	Professional Psychology - Research & Practice June 2020;51(3):257-267		Therapy and Clients.	Miscellaneous Article.	Click here for full text options	SFX	LibKey Link
641	Ovid Technologies	Journals@Ovid	00044321-202006000-00006.	Kaiser, Bonnie N. Varma, Saiba Carpenter-Song, Elizabeth Sareff, Rebecca Rai, Sauharda Kohrt, Brandon A.	Eliciting Recovery Narratives in Global Mental Health: Benefits and Potential Harms in Service User Participation. [Article]	Psychiatric Rehabilitation Journal June 2020;43(2):111-120		Articles.	Article.	Click here for full text options	SFX	LibKey Link
642	Ovid Technologies	Journals@Ovid	01369758-202006000-00001.	Ogunyemi, Dotun Clare, Camille Astudillo, Yaritzy M. Marseille, Melissa Manu, Eugene Kim, Sun	Microaggressions in the Learning Environment: A Systematic Review. [Article]	Journal of Diversity in Higher Education June 2020;13(2):97-119		Articles.	Article.	Click here for full text options	SFX	LibKey Link
643	Ovid Technologies	Journals@Ovid	00003615-202006000-00005.	Cheval, Boris Orsholits, Dan Sieber, Stefan Courvoisier, Delphine Cullati, Stephane Boisgontier, Matthieu P.	Relationship Between Decline in Cognitive Resources and Physical Activity. [Miscellaneous Article]	Health Psychology June 2020;39(6):519-528		Physical Activity.	Miscellaneous Article.	Click here for full text options	SFX	LibKey Link
644	Ovid Technologies	Journals@Ovid	01756958-202006000-00003.	Argyriou, Angeliki Goldsmith, Kimberley A. Tsokos, Alkeos Rimes, Katharine A.	Psychosocial Mediators of the Relations Between Sexual Orientation and Depressive Symptoms in a Longitudinal Sample of Young People. [Article]	Psychology of Sexual Orientation and Gender Diversity June 2020;7(2):142-153		Articles.	Article.	Click here for full text options	SFX	LibKey Link
645	Ovid Technologies	Journals@Ovid	01756958-202006000-00001.	Boyle, Sarah C. LaBrie, Joseph W. Omoto, Allen M.	Normative Substance Use Antecedents Among Sexual Minorities: A Scoping Review and Synthesis. [Article]	Psychology of Sexual Orientation and Gender Diversity June 2020;7(2):117-131		Articles.	Article.	Click here for full text options	SFX	LibKey Link
646	Ovid Technologies	Journals@Ovid	00012244-202006000-00016.	Tarlow, Kevin R. McCord, Carly E. Nelon, Jordan L. Bernhard, Paula A.	Comparing In-Person Supervision and Telesupervision: A Multiple Baseline Single-Case Study. [Miscellaneous Article]	Journal of Psychotherapy Integration June 2020;30(2):383-393		Psychotherapy System Level Issues.	Miscellaneous Article.	Click here for full text options	SFX	LibKey Link
647	Ovid Technologies	Journals@Ovid	00012244-202006000-00013.	Wade, Shari L. Gies, Lisa M. Fisher, Allison P. Moscato, Emily L. Adlam, Anna R. Bardoni, Alessandra Corti, Claudia Limond, Jennifer Modi, Avani C. Williams, Tricia	Telepsychotherapy With Children and Families: Lessons Gleaned From Two Decades of Translational Research. [Miscellaneous]	Journal of Psychotherapy Integration June 2020;30(2):332-347		Child and Family Services.	Miscellaneous.	Click here for full text options	SFX	LibKey Link
648	Ovid Technologies	Journals@Ovid	00012244-202006000-00012.	DeLuca, Joseph S. Andorko, Nicole D. Chibani, Doha Jay, Samantha Y. Rakhshan Rouhakhtar, Pamela J. Petti, Emily Klaunig, Mallory J. Thompson, Elizabeth C. Millman, Zachary B. Connors, Kathleen M. Akouri-Shan, LeeAnn Fitzgerald, John Redman, Samantha L. Roemer, Caroline Bridgwater, Miranda A. DeVylder, Jordan E. King, Cheryl A. Pitts, Steven C. Reinblatt, Shauna P. Wehring, Heidi J. Bussell, Krist…	Telepsychotherapy With Youth at Clinical High Risk for Psychosis: Clinical Issues and Best Practices During the COVID-19 Pandemic. [Miscellaneous]	Journal of Psychotherapy Integration June 2020;30(2):304-331		Child and Family Services.	Miscellaneous.	Click here for full text options	SFX	LibKey Link
649	Ovid Technologies	Journals@Ovid	00012244-202006000-00011.	James Riegler, Lindsay Raj, Stacey P. Moscato, Emily L. Narad, Megan E. Kincaid, Amberly Wade, Shari L.	Pilot Trial of a Telepsychotherapy Parenting Skills Intervention for Veteran Families: Implications for Managing Parenting Stress During COVID-19. [Miscellaneous Article]	Journal of Psychotherapy Integration June 2020;30(2):290-303		Child and Family Services.	Miscellaneous Article.	Click here for full text options	SFX	LibKey Link
650	Ovid Technologies	Journals@Ovid	00012244-202006000-00004.	Bennett, Charles B. Ruggero, Camilo J. Sever, Anna C. Yanouri, Lamia	eHealth to Redress Psychotherapy Access Barriers Both New and Old: A Review of Reviews and Meta-Analyses. [Miscellaneous Article]	Journal of Psychotherapy Integration June 2020;30(2):188-207		Current Status and Best Practices.	Miscellaneous Article.	Click here for full text options	SFX	LibKey Link
651	Ovid Technologies	Journals@Ovid	00012244-202006000-00003.	Rosen, Craig S. Glassman, Lisa H. Morland, Leslie A.	Telepsychotherapy During a Pandemic: A Traumatic Stress Perspective. [Miscellaneous]	Journal of Psychotherapy Integration June 2020;30(2):174-187		Current Status and Best Practices.	Miscellaneous.	Click here for full text options	SFX	LibKey Link
652	Ovid Technologies	Journals@Ovid	00748816-202006000-00004.	Munoz, Ricky T. Hanks, Heather Hellman, Chan M.	Hope and Resilience as Distinct Contributors to Psychological Flourishing Among Childhood Trauma Survivors. [Miscellaneous Article]	Traumatology June 2020;26(2):177-184		Hope and Resilience as Distinct Contributors to Psychological Flourishing Among Childhood Trauma Survivors.	Miscellaneous Article.	Click here for full text options	SFX	LibKey Link
653	Ovid Technologies	Journals@Ovid	01756937-202006000-00002.	Goldstein, Shari E.	Hear Us! Seven Women Diagnosed With Borderline Personality Disorder Describe What They Need From Their Therapy Relationships. [Article]	Qualitative Psychology June 2020;7(2):132-152		Articles.	Article.	Click here for full text options	SFX	LibKey Link
654	Ovid Technologies	Journals@Ovid	01906592-202006000-00005.	Schwartzman, Carly M. Boswell, James F.	A Narrative Review of Alliance Formation and Outcome in Text-Based Telepsychotherapy. [Review]	Practice Innovations June 2020;5(2):128-142		A Narrative Review of Alliance Formation and Outcome in Text-Based Telepsychotherapy.	Review.	Click here for full text options	SFX	LibKey Link
655	Ovid Technologies	Journals@Ovid	01857015-202006000-00006.	Vespia, Kristin M.	Psychology, Careers, and Workforce Readiness: A Curricular Infusion Approach. [Article]	Scholarship of Teaching and Learning in Psychology June 2020;6(2):163-173		Articles.	Article.	Click here for full text options	SFX	LibKey Link
656	Ovid Technologies	Journals@Ovid	01714605-202006000-00008.	Barnett, Miya L. Kia-Keating, Maryam Ruth, Andria Garcia, Mayra	Promoting Equity and Resilience: Wellness Navigators' Role in Addressing Adverse Childhood Experiences. [Article]	Clinical Practice in Pediatric Psychology June 2020;8(2):176-188		Articles.	Article.	Click here for full text options	SFX	LibKey Link
657	Ovid Technologies	Journals@Ovid	01714605-202006000-00002.	Kuhn, Jocelyn Bair-Merritt, Megan Xuan, Ziming Kistin, Caroline J.	Links Between Health-Related Social Needs and Mental Health Care Disparities: Implications for Clinical Practice. [Article]	Clinical Practice in Pediatric Psychology June 2020;8(2):103-114		Articles.	Article.	Click here for full text options	SFX	LibKey Link
658	Ovid Technologies	Journals@Ovid	01269228-202005000-00008.	Knutson, Douglas Chwalisz, Kathleen Becerra, Monica Christie, Morgan B. Coleman, Maame Esi Couch, Chelsey Perinchery, Remya	Student Development in the Context of a Beginning-Level Social Justice Practicum. [Article]	Training & Education in Professional Psychology May 2020;14(2):145-155		Articles.	Article.	Click here for full text options	SFX	LibKey Link
659	Ovid Technologies	Journals@Ovid	00001344-202005000-00007.	Chowdhury, Dalia	Development and Initial Validation of the Clinician Attitude Toward Violence Affecting Women With Disabilities (CAVAWD) Scale: An Exploratory Study. [Article]	Rehabilitation Psychology May 2020;65(2):158-172		Original Research.	Article.	Click here for full text options	SFX	LibKey Link
660	Ovid Technologies	Journals@Ovid	01879014-202005000-00014.	Chittamuru, Deepti Frye, Victoria Koblin, Beryl A. Brawner, Bridgette Tieu, Hong-Van Davis, Annet Teitelman, Anne M.	PrEP Stigma, HIV Stigma, and Intention to Use PrEP Among Women in New York City and Philadelphia. [Article]	Stigma and Health May 2020;5(2):240-246		Articles.	Article.	Click here for full text options	SFX	LibKey Link
661	Ovid Technologies	Journals@Ovid	01879014-202005000-00007.	Penrose, Katherine Robertson, McKaylee Nash, Denis Harriman, Graham Irvine, Mary	Social Vulnerabilities and Reported Discrimination in Health Care Among HIV-Positive Medical Case Management Clients in New York City. [Article]	Stigma and Health May 2020;5(2):179-187		Articles.	Article.	Click here for full text options	SFX	LibKey Link
662	Ovid Technologies	Journals@Ovid	01879014-202005000-00003.	Tostes, Joanna Goncalves de Andrade Bandeira, Marina Oliveira, Marcos Santos de	Predictors of Neighbors' Attitudes Toward Persons With Mental Illness and Therapeutic Residential Services in Brazil. [Article]	Stigma and Health May 2020;5(2):138-145		Articles.	Article.	Click here for full text options	SFX	LibKey Link
663	Ovid Technologies	Journals@Ovid	00004785-202005000-00002.	Gollwitzer, Anton Marshall, Julia Bargh, John A.	Pattern Deviancy Aversion Predicts Prejudice via a Dislike of Statistical Minorities. [Article]	Journal of Experimental Psychology: General May 2020;149(5):828-854		Articles.	Article.	Click here for full text options	SFX	LibKey Link
664	Ovid Technologies	Journals@Ovid	01429398-202005000-00007.	Engle, Krista Talbot, Margaret Samuelson, Kristin W.	Is Amazon's Mechanical Turk (MTurk) a Comparable Recruitment Source for Trauma Studies?. [Miscellaneous]	Psychological Trauma: Theory, Research, Practice, & Policy May 2020;12(4):381-388		Measuring Trauma.	Miscellaneous.	Click here for full text options	SFX	LibKey Link
665	Ovid Technologies	Journals@Ovid	01429398-202005000-00006.	Lee, William K. Hayashi, Kanna DeBeck, Kora Milloy, M. J. S. Grant, Cameron Wood, Evan Kerr, Thomas	Association Between Posttraumatic Stress Disorder and Nonfatal Drug Overdose. [Miscellaneous]	Psychological Trauma: Theory, Research, Practice, & Policy May 2020;12(4):373-380		Substance Use.	Miscellaneous.	Click here for full text options	SFX	LibKey Link
666	Ovid Technologies	Journals@Ovid	00004730-202005000-00004.	Pachankis, John E. Williams, Stacey L. Behari, Kriti Job, Sarah McConocha, Erin M. Chaudoir, Stephenie R.	Brief Online Interventions for LGBTQ Young Adult Mental and Behavioral Health: A Randomized Controlled Trial in a High-Stigma, Low-Resource Context. [Miscellaneous Article]	Journal of Consulting & Clinical Psychology May 2020;88(5):429-444		Mental Health Among Sexual and Gender Minority Individuals.	Miscellaneous Article.	Click here for full text options	SFX	LibKey Link
667	Ovid Technologies	Journals@Ovid	00004730-202005000-00003.	Jackson, Skyler D. Mohr, Jonathan J. Sarno, Elissa L. Kindahl, Alexandra M. Jones, Isaiah L.	Intersectional Experiences, Stigma-Related Stress, and Psychological Health Among Black LGBQ Individuals. [Miscellaneous Article]	Journal of Consulting & Clinical Psychology May 2020;88(5):416-428		Mental Health Among Sexual and Gender Minority Individuals.	Miscellaneous Article.	Click here for full text options	SFX	LibKey Link
668	Ovid Technologies	Journals@Ovid	00005205-202005000-00006.	Amiot, Catherine E. Sukhanova, Ksenia Bastian, Brock	Social Identification With Animals: Unpacking Our Psychological Connection With Other Animals. [Miscellaneous Article]	Journal of Personality & Social Psychology May 2020;118(5):991-1017		Social Identification With Animals: Unpacking Our Psychological Connection With Other Animals.	Miscellaneous Article.	Click here for full text options	SFX	LibKey Link
669	Ovid Technologies	Journals@Ovid	00005205-202005000-00003.	Teixeira, Catia P. Spears, Russell Yzerbyt, Vincent Y.	Is Martin Luther King or Malcolm X the More Acceptable Face of Protest? High-Status Groups' Reactions to Low-Status Groups' Collective Action. [Miscellaneous Article]	Journal of Personality & Social Psychology May 2020;118(5):919-944		Is Martin Luther King or Malcolm X the More Acceptable Face of Protest? High-Status Groups' Reactions to Low-Status Groups' Collective Action.	Miscellaneous Article.	Click here for full text options	SFX	LibKey Link
670	Ovid Technologies	Journals@Ovid	00043965-202005000-00008.	Berry, Megan C. Wiener, Richard L.	Exoffender Housing Stigma and Discrimination. [Article]	Psychology, Public Policy, & Law May 2020;26(2):213-232		Regular Articles.	Article.	Click here for full text options	SFX	LibKey Link
671	Ovid Technologies	Journals@Ovid	00011346-202005000-00008.	Colantonio, Angela	Beyond Football: Intimate Partner Violence and Concussion/Brain Injury. [Miscellaneous]	Canadian Psychology May 2020;61(2):163-166		Beyond Football: Intimate Partner Violence and Concussion/Brain Injury.	Miscellaneous.	Click here for full text options	SFX	LibKey Link
672	Ovid Technologies	Journals@Ovid	00011346-202005000-00003.	Costigan, Catherine L.	Adopting Community-Based Research Principles to Enhance Student Learning. [Miscellaneous]	Canadian Psychology May 2020;61(2):111-117		Adopting Community-Based Research Principles to Enhance Student Learning.	Miscellaneous.	Click here for full text options	SFX	LibKey Link
673	Ovid Technologies	Journals@Ovid	00062930-202005000-00009.	Fernandez, Jesica Siham Orozco, Alma R. Rodriguez, Patricia Cermeno, Irene E. Nichols, Laura	Madres Emprendedoras, Entrepreneurial Mothers: Reflections From a Community-Based Participatory Action Research Course With Mexican Immigrant Madres in the Silicon Valley. [Article]	Peace & Conflict: Journal of Peace Psychology May 2020;26(2):181-191		The Challenge of Being Latina: Personal, Political, and Economic (El desafio de ser latina: personal, politico y economico) Part I Special Section: Social Justice and Cultural Concerns (Justicia social y preocupaciones culturales).	Article.	Click here for full text options	SFX	LibKey Link
674	Ovid Technologies	Journals@Ovid	00062930-202005000-00005.	Bullock, Heather E. Toolis, Erin E. Sencion, Brando Cadenas, Maria T.	The High Price of Economic Marginalization: Low-Income Latinas' Experiences With Mainstream Banking and Alternative Financial Services. [Article]	Peace & Conflict: Journal of Peace Psychology May 2020;26(2):136-148		The Challenge of Being Latina: Personal, Political, and Economic (El desafio de ser latina: personal, politico y economico) Part I Special Section: Social Justice and Cultural Concerns (Justicia social y preocupaciones culturales).	Article.	Click here for full text options	SFX	LibKey Link
675	Ovid Technologies	Journals@Ovid	00000487-202005000-00008.	Almeida, David M. Charles, Susan T. Mogle, Jacqueline Drewelies, Johanna Aldwin, Carolyn M. Spiro, Avron III Gerstorf, Denis	Charting Adult Development Through (Historically Changing) Daily Stress Processes. [Miscellaneous Article]	American Psychologist May 2020;75(4):511-524		Charting Adult Development Through (Historically Changing) Daily Stress Processes.	Miscellaneous Article.	Click here for full text options	SFX	LibKey Link
676	Ovid Technologies	Journals@Ovid	00042123-202005000-00006.	Ybema, Jan Fekke Koopman, Anja Peeters, Maria	Working in Sheltered Employment: A Weekly Diary Study. [Article]	International Journal of Stress Management May 2020;27(2):160-171		Articles.	Article.	Click here for full text options	SFX	LibKey Link
677	Ovid Technologies	Journals@Ovid	00011754-202004000-00003.	Knafo, Danielle	Alone in a Crowded Mind: When Psychosis Masks Loneliness. [Miscellaneous]	Psychoanalytic Psychology April 2020;37(2):108-116		Psychoanalysis and Psychosis.	Miscellaneous.	Click here for full text options	SFX	LibKey Link
678	Ovid Technologies	Journals@Ovid	00001326-202004000-00008.	Wilkinson-Truong, Charity Wacha-Montes, Annmarie von Linden, Meghan	Implementing Cognitive Processing Therapy for Posttraumatic Stress Disorder in a University Counseling Center. [Article]	Professional Psychology - Research & Practice April 2020;51(2):163-171		General Articles.	Article.	Click here for full text options	SFX	LibKey Link
679	Ovid Technologies	Journals@Ovid	02168258-202004000-00010.	Neubaum, German Kramer, Nicole C. Alt, Katharina	Psychological Effects of Repeated Exposure to Elevating Entertainment: An Experiment Over the Period of 6 Weeks. [Article]	Psychology of Popular Media April 2020;9(2):194-207		Articles.	Article.	Click here for full text options	SFX	LibKey Link
680	Ovid Technologies	Journals@Ovid	00005205-202004000-00006.	Steinmetz, Janina Toure-Tillery, Maferima Fishbach, Ayelet	The First-Member Heuristic: Group Members Labeled "First" Influence Judgment and Treatment of Groups. [Miscellaneous Article]	Journal of Personality & Social Psychology April 2020;118(4):706-719		The First-Member Heuristic: Group Members Labeled "First" Influence Judgment and Treatment of Groups.	Miscellaneous Article.	Click here for full text options	SFX	LibKey Link
681	Ovid Technologies	Journals@Ovid	00000487-202004000-00006.	dickey, lore m. Budge, Stephanie L.	Suicide and the Transgender Experience: A Public Health Crisis. [Article]	American Psychologist April 2020;75(3):380-390		Articles.	Article.	Click here for full text options	SFX	LibKey Link
682	Ovid Technologies	Journals@Ovid	01709762-202003000-00006.	Scalora, Mario J. Hawthorne, Darryl Pellicane, Thomas Schoeneman, Katherine	A Glimpse of Threat Assessment and Management Activity Performed by the United States Marshals Service. [Article]	Journal of Threat Assessment & Management March 2020;7(1-2):85-97		Regular Articles.	Article.	Click here for full text options	SFX	LibKey Link
683	Ovid Technologies	Journals@Ovid	01709762-202003000-00002.	Logan, TK	Beyond a Dichotomy: Threat Context Factors Associated With Fear and Stalker Capability of Harm Among Women Stalked by (Ex)Partners, Close Acquaintances, and Distant Acquaintances/Strangers. [Article]	Journal of Threat Assessment & Management March 2020;7(1-2):13-28		Regular Articles.	Article.	Click here for full text options	SFX	LibKey Link
684	Ovid Technologies	Journals@Ovid	01369758-202003000-00007.	Kenner, Kylie Alisa	A Community College Intervention Program: The Affordances and Challenges of an Educational Space of Resistance. [Article]	Journal of Diversity in Higher Education March 2020;13(1):85-95		Articles.	Article.	Click here for full text options	SFX	LibKey Link
685	Ovid Technologies	Journals@Ovid	01369758-202003000-00005.	Johnson, Matthew R. Peacock, Jennifer	Breaking the Bubble: Recent Graduates' Experiences With Ideological Diversity. [Article]	Journal of Diversity in Higher Education March 2020;13(1):56-65		Articles.	Article.	Click here for full text options	SFX	LibKey Link
686	Ovid Technologies	Journals@Ovid	00063061-202003000-00018.	Speidel, Ruth Wang, Lijuan Cummings, E. Mark Valentino, Kristin	Longitudinal Pathways of Family Influence on Child Self-Regulation: The Roles of Parenting, Family Expressiveness, and Maternal Sensitive Guidance in the Context of Child Maltreatment. [Miscellaneous Article]	Developmental Psychology March 2020;56(3):608-622		Interventions.	Miscellaneous Article.	Click here for full text options	SFX	LibKey Link
687	Ovid Technologies	Journals@Ovid	00044321-202003000-00013.	Becker, Deborah R. Bond, Gary R.	Commentary on Special Issue on Individual Placement and Support (IPS) International. [Editorial]	Psychiatric Rehabilitation Journal March 2020;43(1):79-82		Commentary.	Editorial.	Click here for full text options	SFX	LibKey Link
688	Ovid Technologies	Journals@Ovid	00044321-202003000-00010.	Hilarion, Pilar Koatz, Debora Bonet, Pere Cid, Jordi Pinar, Immaculada Otin, Jose M. Espallargues, Mireia Molina, Cristina Sunol, Rosa	Implementation of the Individual Placement and Support Pilot Program in Spain. [Article]	Psychiatric Rehabilitation Journal March 2020;43(1):65-71		Articles.	Article.	Click here for full text options	SFX	LibKey Link
689	Ovid Technologies	Journals@Ovid	00044321-202003000-00006.	Waghorn, Geoffrey Killackey, Eoin Dickson, Philleen Brock, Liza Skate, Catherine	Evidence-Based Supported Employment for People With Psychiatric Disabilities in Australia: Progress in the Past 15 Years. [Article]	Psychiatric Rehabilitation Journal March 2020;43(1):32-39		Articles.	Article.	Click here for full text options	SFX	LibKey Link
690	Ovid Technologies	Journals@Ovid	00044321-202003000-00003.	Sveinsdottir, Vigdis Bull, Helen Christine Evensen, Stig Reme, Silje Endresen Knutzen, Thomas Lystad, June Ullevoldsaeter	A Short History of Individual Placement and Support in Norway. [Article]	Psychiatric Rehabilitation Journal March 2020;43(1):9-17		Articles.	Article.	Click here for full text options	SFX	LibKey Link
691	Ovid Technologies	Journals@Ovid	01714605-202003000-00007.	Kazak, Anne E. Swain, Avi Madan Pai, Ahna L. H. Canter, Kimberly Carlson, Olivia Vega, Gabriela Joffe, Naomi Deatrick, Janet	Caregiver Perspectives on Psychosocial Care in Pediatric Hematopoietic Stem Cell Transplantation (HCT). [Article]	Clinical Practice in Pediatric Psychology March 2020;8(1):67-78		Articles.	Article.	Click here for full text options	SFX	LibKey Link
692	Ovid Technologies	Journals@Ovid	00042740-202003000-00002.	Gelino, Brett W. Reed, Derek D.	Temporal Discounting of Tornado Shelter-Seeking Intentions Amidst Standard and Impact-Based Weather Alerts: A Crowdsourced Experiment. [Article]	Journal of Experimental Psychology: Applied March 2020;26(1):16-25		Articles.	Article.	Click here for full text options	SFX	LibKey Link
693	Ovid Technologies	Journals@Ovid	00002004-202003000-00011.	Cassidy, Brittany S. Hughes, Colleen Lanie, Shelby T. Krendl, Anne C.	Effects of Executive Ability on Bias and Ingroup Perceptions in Aging. [Miscellaneous Article]	Psychology & Aging March 2020;35(2):283-294		Social Cognition.	Miscellaneous Article.	Click here for full text options	SFX	LibKey Link
694	Ovid Technologies	Journals@Ovid	00748816-202003000-00012.	Hill, Elizabeth M. LaLonde, Cathleen M. Reese, Laura A.	Compassion Fatigue in Animal Care Workers. [Miscellaneous]	Traumatology March 2020;26(1):96-108		Compassion Fatigue in Animal Care Workers.	Miscellaneous.	Click here for full text options	SFX	LibKey Link
695	Ovid Technologies	Journals@Ovid	00001192-202003000-00009.	Walsh, Benjamin M. Burrus, Allison Kabat-Farr, Dana McGonagle, Alyssa K. Call, Elizabeth McIntire, Allie Shen, Frances C.	Living a Calling and Perceived Work Ability in Domestic Violence Services. [Article]	Journal of Counseling Psychology March 2020;67(2):241-250		Articles.	Article.	Click here for full text options	SFX	LibKey Link
696	Ovid Technologies	Journals@Ovid	00001192-202003000-00005.	Kozan, Saliha Gutowski, Ellen Blustein, David L.	A Qualitative Exploration of Women's Work Aspirations and Beliefs on Meritocracy. [Article]	Journal of Counseling Psychology March 2020;67(2):195-207		Articles.	Article.	Click here for full text options	SFX	LibKey Link
697	Ovid Technologies	Journals@Ovid	00001192-202003000-00003.	Duffy, Ryan D. Kim, Haram J. Gensmer, Nicholas P. Pendleton, Leslie H. Boren, Shaun Garriott, Patton O.	Testing a Critical Cultural Wealth Model of Well-Being Among First-Generation Students. [Article]	Journal of Counseling Psychology March 2020;67(2):171-183		Articles.	Article.	Click here for full text options	SFX	LibKey Link
698	Ovid Technologies	Journals@Ovid	00001192-202003000-00002.	Johnson, Kelly C. LeBlanc, Allen J. Sterzing, Paul R. Deardorff, Julianna Antin, Tamar Bockting, Walter O.	Trans Adolescents' Perceptions and Experiences of Their Parents' Supportive and Rejecting Behaviors. [Article]	Journal of Counseling Psychology March 2020;67(2):156-170		Articles.	Article.	Click here for full text options	SFX	LibKey Link
699	Ovid Technologies	Journals@Ovid	00011970-202003000-00002.	Sanjuan, Pilar M. Pearson, Matthew R. Fokas, Kathryn Leeman, Lawrence M.	A Mother's Bond: An Ecological Momentary Assessment Study of Posttraumatic Stress Disorder Symptoms and Substance Craving During Pregnancy. [Miscellaneous Article]	Psychology of Addictive Behaviors March 2020;34(2):269-280		Longitudinal Studies.	Miscellaneous Article.	Click here for full text options	SFX	LibKey Link
700	Ovid Technologies	Journals@Ovid	01756958-202003000-00008.	McKay, Timothy R. Watson, Ryan J.	Gender Expansive Youth Disclosure and Mental Health: Clinical Implications of Gender Identity Disclosure. [Article]	Psychology of Sexual Orientation and Gender Diversity March 2020;7(1):66-75		Articles.	Article.	Click here for full text options	SFX	LibKey Link
701	Ovid Technologies	Journals@Ovid	01429397-202002000-00002.	Hall, M. Elizabeth Lewis Shannonhouse, Laura Aten, Jamie McMartin, Jason Silverman, Eric	The Varieties of Redemptive Experiences: A Qualitative Study of Meaning-Making in Evangelical Christian Cancer Patients. [Miscellaneous Article]	Psychology of Religion & Spirituality February 2020;12(1):13-25		Religiousness and Mental Health and Well-Being.	Miscellaneous Article.	Click here for full text options	SFX	LibKey Link
702	Ovid Technologies	Journals@Ovid	01879014-202002000-00002.	Krauss, Lily Olkin, Rhoda	Exploratory Research With Young Adult Children of Parents With Disabilities. [Article]	Stigma and Health February 2020;5(1):2-10		Articles.	Article.	Click here for full text options	SFX	LibKey Link
703	Ovid Technologies	Journals@Ovid	00011970-202002000-00011.	Oluwoye, Oladunni Kriegel, Liat Alcover, Karl C. McPherson, Sterling McDonell, Michael G. Roll, John M.	The Dissemination and Implementation of Contingency Management for Substance Use Disorders: A Systematic Review. [Miscellaneous Article]	Psychology of Addictive Behaviors February 2020;34(1):99-110		Contingency Management - Implementation and Dissemination.	Miscellaneous Article.	Click here for full text options	SFX	LibKey Link
704	Ovid Technologies	Journals@Ovid	01756937-202002000-00008.	Ivey, Gavin Sonn, Christopher	A Psychosocial Study of Guilt and Shame in White South African Migrants to Australia. [Article]	Qualitative Psychology February 2020;7(1):114-130		Special Section: Migration Across Boundaries.	Article.	Click here for full text options	SFX	LibKey Link
705	Ovid Technologies	Journals@Ovid	00012003-202002000-00012.	Heyman, Richard E. Snarr, Jeffery D. Slep, Amy M. Smith Baucom, Katherine J. W. Linkh, David J.	Self-Reporting DSM-5/ICD-11 Clinically Significant Intimate Partner Violence and Child Abuse: Convergent and Response Process Validity. [Miscellaneous]	Journal of Family Psychology February 2020;34(1):101-111		Interpersonal Violence and Child Abuse.	Miscellaneous.	Click here for full text options	SFX	LibKey Link
706	Ovid Technologies	Journals@Ovid	00012003-202002000-00009.	Duppong Hurley, Kristin Lambert, Matthew C. Patwardhan, Irina Ringle, Jay L. Thompson, Ronald W. Farley, Jennifer	Parental Report of Outcomes From a Randomized Trial of In-Home Family Services. [Miscellaneous Article]	Journal of Family Psychology February 2020;34(1):79-89		Couple and Family Based Interventions.	Miscellaneous Article.	Click here for full text options	SFX	LibKey Link
707	Ovid Technologies	Journals@Ovid	01189008-202002000-00008.	Wyse, Jessica J. Pogoda, Terri K. Mastarone, Ginnifer L. Gilbert, Tess Carlson, Kathleen F.	Employment and Vocational Rehabilitation Experiences Among Veterans With Polytrauma/Traumatic Brain Injury History. [Article]	Psychological Services February 2020;17(1):65-74		Articles.	Article.	Click here for full text options	SFX	LibKey Link
708	Ovid Technologies	Journals@Ovid	01189008-202002000-00001.	Glynn, Shirley M. Richardson, Linda M.	A Division 18 Conversation With the New APA Chief Executive Officer (CEO): Arthur C. Evans, PhD. [Article]	Psychological Services February 2020;17(1):1-4		Articles.	Article.	Click here for full text options	SFX	LibKey Link
709	Ovid Technologies	Journals@Ovid	00040449-202002000-00005.	Cosgrove, Lisa Vaswani, Akansha	Fetal Rights, the Policing of Pregnancy, and Meanings of the Maternal in an Age of Neoliberalism. [Article]	Journal of Theoretical & Philosophical Psychology February 2020;40(1):43-53		Target Articles.	Article.	Click here for full text options	SFX	LibKey Link
710	Ovid Technologies	Journals@Ovid	00011346-202002000-00001.	Osman, Muna Miranda, Dave Jourde, Cedric	Youth Political Engagement in Adolescence. [Article]	Canadian Psychology February 2020;61(1):1-21		Regular Articles / Articles reguliers.	Article.	Click here for full text options	SFX	LibKey Link
711	Ovid Technologies	Journals@Ovid	00063061-202002000-00012.	Heberle, Amy E. Carter, Alice S.	Is Poverty on Young Minds? Stereotype Endorsement, Disadvantage Awareness, and Social-Emotional Challenges in Socioeconomically Disadvantaged Children. [Miscellaneous Article]	Developmental Psychology February 2020;56(2):336-349		Children's Social Cognitive Development.	Miscellaneous Article.	Click here for full text options	SFX	LibKey Link
712	Ovid Technologies	Journals@Ovid	02112927-202002000-00002.	Scharron-del Rio, Maria R. Aja, Alan A.	Latinx: Inclusive Language as Liberation Praxis. [Miscellaneous]	Journal of Latinx Psychology February 2020;8(1):7-20		Latinx: Inclusive Language as Liberation Praxis.	Miscellaneous.	Click here for full text options	SFX	LibKey Link
713	Ovid Technologies	Journals@Ovid	00005205-202002000-00002.	Zlatev, Julian J. Kupor, Daniella M. Laurin, Kristin Miller, Dale T.	Being "Good" or "Good Enough": Prosocial Risk and the Structure of Moral Self-Regard. [Miscellaneous Article]	Journal of Personality & Social Psychology February 2020;118(2):242-253		Being "Good" or "Good Enough": Prosocial Risk and the Structure of Moral Self-Regard.	Miscellaneous Article.	Click here for full text options	SFX	LibKey Link
714	Ovid Technologies	Journals@Ovid	00001344-202002000-00002.	Friedman, Carli	The Social Determinants of Health Index. [Miscellaneous Article]	Rehabilitation Psychology February 2020;65(1):11-21		Measurement.	Miscellaneous Article.	Click here for full text options	SFX	LibKey Link
715	Ovid Technologies	Journals@Ovid	01429398-202001000-00001.	Kendall-Tackett, Kathleen	Trauma Psychology in an Era of Interesting Times. [Editorial]	Psychological Trauma: Theory, Research, Practice, & Policy January 2020;12(1):1-2		Editorial.	Editorial.	Click here for full text options	SFX	LibKey Link
716	Ovid Technologies	Journals@Ovid	02112926-202001000-00003.	Dennison, Andrea Lasser, Jon Awtry Madres, Deidre Lerma, Yasiry	Understanding Families Who Choose to Homeschool: Agency in Context. [Article]	School Psychology January 2020;35(1):20-27		Special Section: Homeschooling.	Article.	Click here for full text options	SFX	LibKey Link
717	Ovid Technologies	Journals@Ovid	00010989-202001000-00002.	Baird, Kyla McDonald, Kyla P. Connolly, Jennifer	Sex Trafficking of Women and Girls in a Southern Ontario Region: Police File Review Exploring Victim Characteristics, Trafficking Experiences, and the Intersection With Child Welfare. [Article]	Canadian Journal of Behavioural Science January 2020;52(1):8-17		Regular Articles / Articles reguliers.	Article.	Click here for full text options	SFX	LibKey Link
718	Ovid Technologies	Journals@Ovid	01437492-202001000-00012.	Chen, Jieru Walters, Mikel L. Gilbert, Leah K. Patel, Nimesh	Sexual Violence, Stalking, and Intimate Partner Violence by Sexual Orientation, United States. [Article]	Psychology of Violence January 2020;10(1):110-119		Articles.	Article.	Click here for full text options	SFX	LibKey Link
719	Ovid Technologies	Journals@Ovid	00005205-202001000-00004.	Jordan, Jillian J. Rand, David G.	Signaling When No One Is Watching: A Reputation Heuristics Account of Outrage and Punishment In One-Shot Anonymous Interactions. [Miscellaneous Article]	Journal of Personality & Social Psychology January 2020;118(1):57-88		Signaling When No One Is Watching: A Reputation Heuristics Account of Outrage and Punishment In One-Shot Anonymous Interactions.	Miscellaneous Article.	Click here for full text options	SFX	LibKey Link
720	Ovid Technologies	Journals@Ovid	00125528-202001000-00005.	Capielo Rosario, Cristalis Dillon, Frank	Ni de aqui, ni de alla: Puerto Rican Acculturation-Acculturative Stress Profiles and Depression. [Miscellaneous Article]	Cultural Diversity & Ethnic Minority Psychology January 2020;26(1):42-53		Health.	Miscellaneous Article.	Click here for full text options	SFX	LibKey Link
721	Ovid Technologies	Journals@Ovid	01787238-202001000-00009.	Burch, Rebecca L.	More Than Just a Pretty Face: The Overlooked Contributions of Women in Evolutionary Psychology Textbooks. [Article]	Evolutionary Behavioral Sciences January 2020;14(1):100-114		Articles.	Article.	Click here for full text options	SFX	LibKey Link
722	Ovid Technologies	Journals@Ovid	01787238-202001000-00005.	Saunders, Judith P.	Women's Agency in Jean M. Auel's Earth's Children: An Evolutionary Analysis. [Article]	Evolutionary Behavioral Sciences January 2020;14(1):50-62		Articles.	Article.	Click here for full text options	SFX	LibKey Link
723	Ovid Technologies	Journals@Ovid	01787238-202001000-00003.	Adair, Lora Andersen, Brett Hinton, Taylor	He Looks "Easy" and She's Not Into It: Sexual Exploitation Cues and Attraction. [Article]	Evolutionary Behavioral Sciences January 2020;14(1):19-31		Articles.	Article.	Click here for full text options	SFX	LibKey Link
724	Ovid Technologies	Journals@Ovid	00001192-202001000-00001.	Brewster, Melanie E. Velez, Brandon L. Geiger, Elizabeth F. Sawyer, Jacob S.	It's Like Herding Cats: Atheist Minority Stress, Group Involvement, and Psychological Outcomes. [Article]	Journal of Counseling Psychology January 2020;67(1):1-13		Articles.	Article.	Click here for full text options	SFX	LibKey Link
725	Ovid Technologies	Journals@Ovid	00000454-201989060-00008.	Reid, Joan A. Baglivio, Michael T. Piquero, Alex R. Greenwald, Mark A. Epps, Nathan	No Youth Left Behind to Human Trafficking: Exploring Profiles of Risk. [Article]	American Journal of Orthopsychiatry 2019;89(6):704-715		Articles.	Article.	Click here for full text options	SFX	LibKey Link
726	Ovid Technologies	Journals@Ovid	00000454-201989060-00007.	Thomas, Elizabeth C. Bilger, Andrea Wilson, Amy Blank Draine, Jeffrey	Conceptualizing Restorative Justice for People with Mental Illnesses Leaving Prison or Jail. [Article]	American Journal of Orthopsychiatry 2019;89(6):693-703		Articles.	Article.	Click here for full text options	SFX	LibKey Link
727	Ovid Technologies	Journals@Ovid	00000454-201989060-00004.	Shaw, Stacey A. Ward, Kaitlin P. Pillai, Veena Hinton, Devon E.	A Group Mental Health Randomized Controlled Trial for Female Refugees in Malaysia. [Article]	American Journal of Orthopsychiatry 2019;89(6):665-674		Articles.	Article.	Click here for full text options	SFX	LibKey Link
728	Ovid Technologies	Journals@Ovid	00000454-201989030-00007.	Burlew, A. Kathleen Peteet, Bridgette J. McCuistian, Caravella Miller-Roenigk, Brittany D.	Best Practices for Researching Diverse Groups. [Article]	American Journal of Orthopsychiatry 2019;89(3):354-368		Articles.	Article.	Click here for full text options	SFX	LibKey Link
729	Ovid Technologies	Journals@Ovid	00000454-201989020-00018.	Vazquez, Jose Juan Berrios, Alberto E. Bonilla, Enrique Suarez, Alexia C.	Homeless People in Leon (Nicaragua): Conceptualizing and Measuring Homelessness in a Developing Country. [Miscellaneous]	American Journal of Orthopsychiatry 2019;89(2):296-303		Housing and Homelessness.	Miscellaneous.	Click here for full text options	SFX	LibKey Link
730	Ovid Technologies	Journals@Ovid	00000454-201989020-00017.	Gabrielian, Sonya Bromley, Elizabeth Hamilton, Alison B. Vu, Van T. Alexandrino, Adrian Jr. Koosis, Ella Young, Alexander S.	Problem Solving Skills and Deficits Among Homeless Veterans With Serious Mental Illness. [Miscellaneous]	American Journal of Orthopsychiatry 2019;89(2):287-295		Housing and Homelessness.	Miscellaneous.	Click here for full text options	SFX	LibKey Link
731	Ovid Technologies	Journals@Ovid	00000454-201989020-00013.	Kidd, Sean A. Vitopoulos, Nina Frederick, Tyler Leon, Scott Karabanow, Jeff McKenzie, Kwame	More Than Four Walls and a Roof Needed: A Complex Tertiary Prevention Approach for Recently Homeless Youth. [Miscellaneous]	American Journal of Orthopsychiatry 2019;89(2):248-257		Housing and Homelessness.	Miscellaneous.	Click here for full text options	SFX	LibKey Link
732	Ovid Technologies	Journals@Ovid	00000454-201989020-00011.	Damian, April Joy Mendelson, Tamar Bowie, Janice Gallo, Joseph J.	A Mixed Methods Exploratory Assessment of the Usefulness of Baltimore City Health Department's Trauma-Informed Care Training Intervention. [Miscellaneous Article]	American Journal of Orthopsychiatry 2019;89(2):228-236		Trauma.	Miscellaneous Article.	Click here for full text options	SFX	LibKey Link
733	Ovid Technologies	Journals@Ovid	00003243-201940040-00003.	Frey, Laura M. Middleton, Jennifer Gattis, Maurice N. Fulginiti, Anthony	Suicidal Ideation and Behavior Among Youth Victims of Sex Trafficking in Kentuckiana. [Miscellaneous]	Crisis: Journal of Crisis Intervention & Suicide 2019;40(4):240-248		Research Trends.	Miscellaneous.	Click here for full text options	SFX	LibKey Link
734	Ovid Technologies	Journals@Ovid	00012303-201935060-00012.	Markus, Wiebren Burk, William J. de Weert-van Oene, Gerdien H. Engel, Carmen Becker, Eni S. DeJong, Cornelis A. J.	Psychometric Validation of the Dutch Version of the Desire Thinking Questionnaire (DTQ-D). [Report]	European Journal of Psychological Assessment 2019;35(6):868-877		Multistudy Reports.	Report.	Click here for full text options	SFX	LibKey Link
735	Ovid Technologies	Journals@Ovid	01369759-201931020-00004.	Kogen, Lauren Dilliplane, Susanna	How Media Portrayals of Suffering Influence Willingness to Help: The Role of Solvability Frames. [Article]	Journal of Media Psychology: Theories, Methods, & Applications 2019;31(2):92-102		Original Article.	Article.	Click here for full text options	SFX	LibKey Link
736	Ovid Technologies	Journals@Ovid	01369761-201922720-00002.	Antonucci, Toni C. Bial, Martha Cox, Carole Finkelstein, Ruth Marchado, Laura	The Role of Psychology in Addressing Worldwide Challenges of Poverty and Gender Inequality. [Review]	Zeitschrift fur Psychologie/Journal of Psychology 2019;227(2):95-104		Review Article.	Review.	Click here for full text options	SFX	LibKey Link
737	Ovid Technologies	Journals@Ovid	01756958-201912000-00002.	LoSchiavo, Caleb Halkitis, Perry N. Kapadia, Farzana	Sexual Orientation and Gender Identity Victimization Among Young Adults in the New York City Metropolitan Area: The P18 Cohort Study. [Article]	Psychology of Sexual Orientation and Gender Diversity December 2019;6(4):399-407		Articles.	Article.	Click here for full text options	SFX	LibKey Link
738	Ovid Technologies	Journals@Ovid	00011272-201912000-00007.	Campbell, Dylan S. Newheiser, Anna-Kaisa	Must the Show Go On? The (In)Ability of Counterevidence to Change Attitudes Toward Crime Control Theater Policies. [Article]	Law & Human Behavior December 2019;43(6):568-584		Original Research.	Article.	Click here for full text options	SFX	LibKey Link
739	Ovid Technologies	Journals@Ovid	00748816-201912000-00002.	de Monnink, Herman J.	Photo Viewing After Traumatic Death: Finding the Missing Piece. [Editorial]	Traumatology December 2019;25(4):226-234		Photo Viewing After Traumatic Death: Finding the Missing Piece.	Editorial.	Click here for full text options	SFX	LibKey Link
740	Ovid Technologies	Journals@Ovid	00011970-201912000-00002.	Hennessy, Emily A. Finch, Andrew J.	Adolescent Recovery Capital and Recovery High School Attendance: An Exploratory Data Mining Approach. [Article]	Psychology of Addictive Behaviors December 2019;33(8):669-676		Substance Use in Special Populations.	Article.	Click here for full text options	SFX	LibKey Link
741	Ovid Technologies	Journals@Ovid	00003615-201912000-00001.	Cambron, Christopher Haslam, Aaron K. Baucom, Brian R. W. Lam, Cho Vinci, Christine Cinciripini, Paul Li, Liang Wetter, David W.	Momentary Precipitants Connecting Stress and Smoking Lapse During a Quit Attempt. [Miscellaneous Article]	Health Psychology December 2019;38(12):1049-1058		Smoking Cessation.	Miscellaneous Article.	Click here for full text options	SFX	LibKey Link
742	Ovid Technologies	Journals@Ovid	00000487-201912000-00044.	Roysircar, Gargi Thompson, Ashland Geisinger, Kurt F.	Trauma Coping of Mothers and Children Among Poor People in Haiti: Mixed Methods Study of Community-Level Research. [Article]	American Psychologist December 2019;74(9):1189-1206		International Awards and Articles.	Article.	Click here for full text options	SFX	LibKey Link
743	Ovid Technologies	Journals@Ovid	01879014-201911000-00001.	Corrigan, Patrick W.	When the Medium Is the Best Message for Stigma Change. [Editorial]	Stigma and Health November 2019;4(4):365-366		Editorial.	Editorial.	Click here for full text options	SFX	LibKey Link
744	Ovid Technologies	Journals@Ovid	00001192-201911000-00004.	McAndrew, Lisa M. Slotkin, Sarah Kimber, Justin Maestro, Kieran Phillips, L. Alison Martin, Jessica L. Crede, Marcus Eklund, Austin	Cultural Incongruity Predicts Adjustment to College for Student Veterans. [Article]	Journal of Counseling Psychology November 2019;66(6):678-689		Articles.	Article.	Click here for full text options	SFX	LibKey Link
745	Ovid Technologies	Journals@Ovid	00005205-201911000-00005.	Sharps, Daron L. Schroeder, Juliana	The Preference for Distributed Helping. [Miscellaneous Article]	Journal of Personality & Social Psychology November 2019;117(5):954-977		The Preference for Distributed Helping.	Miscellaneous Article.	Click here for full text options	SFX	LibKey Link
746	Ovid Technologies	Journals@Ovid	01189008-201911000-00007.	Beehler, Sarah Marsella, Sarah A. Henderson, Peggy M. Resnick, Sandra G. Meterko, Mark	Factors Contributing to the Effective Functioning of Veterans Mental Health Councils. [Article]	Psychological Services November 2019;16(4):585-595		Articles.	Article.	Click here for full text options	SFX	LibKey Link
747	Ovid Technologies	Journals@Ovid	01429398-201911000-00015.	Grasso, Damion J. Ford, Julian D. Greene, Carolyn A.	Preliminary Psychometrics of the Structured Trauma-Related Experiences and Symptoms Screener for Adults (STRESS-A) in an Urban Prenatal Healthcare Clinic. [Miscellaneous]	Psychological Trauma: Theory, Research, Practice, & Policy November 2019;11(8):927-935		Measuring Trauma.	Miscellaneous.	Click here for full text options	SFX	LibKey Link
748	Ovid Technologies	Journals@Ovid	01429398-201911000-00014.	Brand, Bethany L. Kumar, Shaina A. McEwen, Linda E.	Coverage of Child Maltreatment and Adult Trauma in Graduate Psychopathology Textbooks. [Miscellaneous]	Psychological Trauma: Theory, Research, Practice, & Policy November 2019;11(8):919-926		Childhood Maltreatment.	Miscellaneous.	Click here for full text options	SFX	LibKey Link
749	Ovid Technologies	Journals@Ovid	00063061-201911000-00010.	Valentino, Kristin Cummings, E. Mark Borkowski, John Hibel, Leah C. Lefever, Jennifer Lawson, Monica	Efficacy of a Reminiscing and Emotion Training Intervention on Maltreating Families With Preschool-Aged Children. [Miscellaneous Article]	Developmental Psychology November 2019;55(11):2365-2378		The Role of Parents.	Miscellaneous Article.	Click here for full text options	SFX	LibKey Link
750	Ovid Technologies	Journals@Ovid	01269228-201911000-00011.	Jordan, Shiloh E. Shearer, Erika M.	An Exploration of Supervision Delivered via Clinical Video Telehealth (CVT). [Article]	Training & Education in Professional Psychology November 2019;13(4):323-330		Special Section: Innovations in Education and Training.	Article.	Click here for full text options	SFX	LibKey Link
751	Ovid Technologies	Journals@Ovid	00000487-201911000-00003.	Hipp, Tracy N. Gore, Kayla R. Toumayan, Amanda C. Anderson, Mollie B. Thurston, Idia B.	From Conversion Toward Affirmation: Psychology, Civil Rights, and Experiences of Gender-Diverse Communities in Memphis. [Article]	American Psychologist November 2019;74(8):882-897		Article.	Article.	Click here for full text options	SFX	LibKey Link
752	Ovid Technologies	Journals@Ovid	00000487-201911000-00001.	Hegarty, Peter Rutherford, Alexandra	Histories of Psychology After Stonewall: Introduction to the Special Issue. [Article]	American Psychologist November 2019;74(8):857-867		Article.	Article.	Click here for full text options	SFX	LibKey Link
753	Ovid Technologies	Journals@Ovid	00043965-201911000-00001.	Lavoie, Jennifer Dickerson, Kelli L. Redlich, Allison D. Quas, Jodi A.	Overcoming Disclosure Reluctance in Youth Victims of Sex Trafficking: New Directions for Research, Policy, and Practice. [Article]	Psychology, Public Policy, & Law November 2019;25(4):225-238		Regular Articles.	Article.	Click here for full text options	SFX	LibKey Link
754	Ovid Technologies	Journals@Ovid	01429398-201910000-00010.	Ghafoori, Bita Garfin, Dana Rose Ramirez, Jesse Khoo, Su Fern	Predictors of Treatment Initiation, Completion, and Selection Among Youth Offered Trauma-Informed Care. [Miscellaneous]	Psychological Trauma: Theory, Research, Practice, & Policy October 2019;11(7):767-774		Trauma in Adolescents.	Miscellaneous.	Click here for full text options	SFX	LibKey Link
755	Ovid Technologies	Journals@Ovid	00001975-201910000-00005.	Yoder, Ryan M. Valerio, Stephane Crego, Adam C. G. Clark, Benjamin J. Taube, Jeffrey S.	Bilateral Postsubiculum Lesions Impair Visual and Nonvisual Homing Performance in Rats. [Article]	Behavioral Neuroscience October 2019;133(5):496-507		Articles.	Article.	Click here for full text options	SFX	LibKey Link
756	Ovid Technologies	Journals@Ovid	00063904-201910000-00004.	MacCormack, Jeffrey Freeman, John	Part 2: The Virtual Environment Social Program for Youths With Autism Spectrum Disorder. [Article]	International Journal of Play Therapy October 2019;28(4):218-237		Articles.	Article.	Click here for full text options	SFX	LibKey Link
757	Ovid Technologies	Journals@Ovid	00004785-201910000-00006.	Evangelidis, Ioannis 1 van Osselaer, Stijn M. J. 2	Interattribute Evaluation Theory. [Article]	Journal of Experimental Psychology: General October 2019;148(10):1733-1746		Articles.	Article.	Click here for full text options	SFX	LibKey Link
758	Ovid Technologies	Journals@Ovid	00006832-201910000-00002.	Neel, Rebecca Lassetter, Bethany	The Stigma of Perceived Irrelevance: An Affordance-Management Theory of Interpersonal Invisibility. [Article]	Psychological Review October 2019;126(5):634-659		Articles.	Article.	Click here for full text options	SFX	LibKey Link
759	Ovid Technologies	Journals@Ovid	01438460-201910000-00003.	Moreland, Patricia White, Rebecca Riggle, Ellen D. B. Gishoma, Darius Hughes, Tonda L.	Experiences of Minority Stress Among Lesbian and Bisexual Women in Rwanda. [Article]	International Perspectives in Psychology: Research, Practice, & Consultation October 2019;8(4):196-211		Articles.	Article.	Click here for full text options	SFX	LibKey Link
760	Ovid Technologies	Journals@Ovid	00004730-201910000-00002.	De Nadai, Alessandro S. 1 Little, Tara B. 1 McCabe, Sean E. 2 Schepis, Ty S. 1	Diverse Diagnostic Profiles Associated With Prescription Opioid Use Disorder in a Nationwide Sample: One Crisis, Multiple Needs. [Article]	Journal of Consulting & Clinical Psychology October 2019;87(10):849-858		Articles.	Article.	Click here for full text options	SFX	LibKey Link
761	Ovid Technologies	Journals@Ovid	01857017-201909000-00003.	Lowery-Gionta, Emily G. May, Matthew D. Taylor, Rachel M. Bergman, Elizabeth M. Etuma, Mahder T. Jeong, Isaac H. Simmons, Laurence P. Ventura, Matthew C. Capaldi, Vincent F. Matson, Liana M. Moore, Nicole L. T.	Modeling Trauma to Develop Treatments for Posttraumatic Stress . [Article]	Translational Issues in Psychological Science September 2019;5(3):243-275		Articles.	Article.	Click here for full text options	SFX	LibKey Link
762	Ovid Technologies	Journals@Ovid	01714605-201909000-00011.	Oransky, Matthew Burke, Elizabeth Zacher Steever, John	Building Professional Competency: Training Psychologists in Gender Affirmative Care. [Article]	Clinical Practice in Pediatric Psychology September 2019;7(3):322-333		Articles.	Article.	Click here for full text options	SFX	LibKey Link
763	Ovid Technologies	Journals@Ovid	00130470-201909000-00001.	Moieni, Mona Irwin, Michael R. Haltom, Kate E. Byrne Jevtic, Ivana Meyer, Meghan L. Breen, Elizabeth C. Cole, Steven W. Eisenberger, Naomi I.	Exploring the Role of Gratitude and Support-Giving on Inflammatory Outcomes. [Article]	Emotion September 2019;19(6):939-949		Articles.	Article.	Click here for full text options	SFX	LibKey Link
764	Ovid Technologies	Journals@Ovid	01745799-201909000-00009.	Cook, Joan M. Newman, Elana Simiola, Vanessa	Trauma Training: Competencies, Initiatives, and Resources. [Article]	Psychotherapy September 2019;56(3):409-421		Articles.	Article.	Click here for full text options	SFX	LibKey Link
765	Ovid Technologies	Journals@Ovid	00006823-201909000-00001.	Barger, Michael M. Kim, Elizabeth Moorman Kuncel, Nathan R. Pomerantz, Eva M.	The Relation Between Parents' Involvement in Children's Schooling and Children's Adjustment: A Meta-Analysis. [Article]	Psychological Bulletin September 2019;145(9):855-890		Articles.	Article.	Click here for full text options	SFX	LibKey Link
766	Ovid Technologies	Journals@Ovid	00004730-201909000-00003.	Haslam, Catherine Cruwys, Tegan Chang, Melissa X.-L. Bentley, Sarah V. Haslam, S. Alexander Dingle, Genevieve A. Jetten, Jolanda	GROUPS 4 HEALTH Reduces Loneliness and Social Anxiety in Adults With Psychological Distress: Findings From a Randomized Controlled Trial. [Miscellaneous Article]	Journal of Consulting & Clinical Psychology September 2019;87(9):787-801		Intervention: Loneliness and Social Anxiety.	Miscellaneous Article.	Click here for full text options	SFX	LibKey Link
767	Ovid Technologies	Journals@Ovid	01437492-201909000-00001.	Heerde, Jessica A. Hemphill, Sheryl A.	Exploration of Associations Between Family and Peer Risk and Protective Factors and Exposure to Physically Violent Behavior Among Homeless Youth: A Meta-Analysis. [Article]	Psychology of Violence September 2019;9(5):491-503		Articles.	Article.	Click here for full text options	SFX	LibKey Link
768	Ovid Technologies	Journals@Ovid	00003615-201909000-00010.	Bierman, Arlene S.	Preventing and Managing Multimorbidity by Integrating Behavioral Health and Primary Care. [Editorial]	Health Psychology September 2019;38(9):851-854		Commentary.	Editorial.	Click here for full text options	SFX	LibKey Link
769	Ovid Technologies	Journals@Ovid	00044321-201909000-00013.	Greenberg, Jared M. Wynn, Jonathan K. Lee, Junghee Hellemann, Gerhard Gabrielian, Sonya Green, Michael F.	Resilience in Homeless Veterans: Clinical and Cognitive Correlates. [Article]	Psychiatric Rehabilitation Journal September 2019;42(3):314-322		Articles.	Article.	Click here for full text options	SFX	LibKey Link
770	Ovid Technologies	Journals@Ovid	00044321-201909000-00002.	Cohen, Amy N. Pedersen, Eric R. Glynn, Shirley M. Hamilton, Alison B. McNagny, Kirk P. Reist, Christopher Chemerinski, Eran Young, Alexander S.	Preferences for Family Involvement Among Veterans in Treatment for Schizophrenia. [Article]	Psychiatric Rehabilitation Journal September 2019;42(3):210-219		Articles.	Article.	Click here for full text options	SFX	LibKey Link
771	Ovid Technologies	Journals@Ovid	01429398-201909000-00003.	San Roman, Luis Mosher, David K. Hook, Joshua N. Captari, Laura E. Aten, Jamie D. Davis, Edward B. Van Tongeren, Daryl R. Davis, Don E. Heinrichsen, Hugh Campbell, Clark D.	Religious Support Buffers the Indirect Negative Psychological Effects of Mass Shooting in Church-Affiliated Individuals. [Article]	Psychological Trauma: Theory, Research, Practice, & Policy September 2019;11(6):571-577		Special Section: Religion and Spirituality in the Context of Disaster.	Article.	Click here for full text options	SFX	LibKey Link
772	Ovid Technologies	Journals@Ovid	00012188-201909000-00005.	Higdon, David Leon 1	The Favorable Prophetic Dreams in the Sumerian Gilgamesh. [Article]	Dreaming September 2019;29(3):253-263		Regular Articles.	Article.	Click here for full text options	SFX	LibKey Link
773	Ovid Technologies	Journals@Ovid	00000487-201909000-00005.	Bullock, Heather E. Quinn, Diane M. Crowley, Max 1 Supplee, Lauren 2 Scott, Taylor 3 Brooks-Gunn, Jeanne 4	The Role of Psychology in Evidence-Based Policymaking: Mapping Opportunities for Strategic Investment in Poverty Reduction. [Article]	American Psychologist September 2019;74(6):685-697		Special Section: Psychology's Contributions to Understanding and Alleviating Poverty and Economic Inequality.	Article.	Click here for full text options	SFX	LibKey Link
774	Ovid Technologies	Journals@Ovid	00001326-201908000-00005.	Cos, Travis A. Bartholomew, Tyler S. Huynh, Katherine J.	Role of Behavioral Health Providers in Treating Hepatitis C. [Miscellaneous Article]	Professional Psychology - Research & Practice August 2019;50(4):246-254		Integrated Healthcare.	Miscellaneous Article.	Click here for full text options	SFX	LibKey Link
775	Ovid Technologies	Journals@Ovid	00062930-201908000-00004.	Ozer, Simon Bertelsen, Preben	Countering Radicalization: An Empirical Examination From a Life Psychological Perspective. [Article]	Peace & Conflict: Journal of Peace Psychology August 2019;25(3):211-225		Articles.	Article.	Click here for full text options	SFX	LibKey Link
776	Ovid Technologies	Journals@Ovid	01189008-201908000-00009.	Shepardson, Robyn L. Johnson, Emily M. Possemato, Kyle Arigo, Danielle Funderburk, Jennifer S.	Perceived Barriers and Facilitators to Implementation of Peer Support in Veterans Health Administration Primary Care-Mental Health Integration Settings. [Article]	Psychological Services August 2019;16(3):433-444		Special Section: Peer Specialist Services.	Article.	Click here for full text options	SFX	LibKey Link
777	Ovid Technologies	Journals@Ovid	01189008-201908000-00006.	Barker, Stephanie L. Maguire, Nick Bishop, Felicity L. Stopa, Lusia L.	Expert Viewpoints of Peer Support for People Experiencing Homelessness: A Q Sort Study. [Article]	Psychological Services August 2019;16(3):402-414		Special Section: Peer Specialist Services.	Article.	Click here for full text options	SFX	LibKey Link
778	Ovid Technologies	Journals@Ovid	01189008-201908000-00001.	Klee, Anne Chinman, Matthew Kearney, Lisa	Peer Specialist Services: New Frontiers and New Roles. [Article]	Psychological Services August 2019;16(3):353-359		Special Section: Peer Specialist Services.	Article.	Click here for full text options	SFX	LibKey Link
779	Ovid Technologies	Journals@Ovid	00003159-201908000-00013.	Duranton, Charlotte Bedossa, Thierry Gaunet, Florence	When Walking in an Outside Area, Shelter Dogs (Canis familiaris) Synchronize Activity With Their Caregivers but Do Not Remain as Close to Them as Do Pet Dogs. [Article]	Journal of Comparative Psychology August 2019;133(3):397-405		Articles.	Article.	Click here for full text options	SFX	LibKey Link
780	Ovid Technologies	Journals@Ovid	00004468-201908000-00003.	Reardon, Kathleen W. Smack, Avante J. Herzhoff, Kathrin Tackett, Jennifer L.	An N-Pact Factor for Clinical Psychological Research. [Article]	Journal of Abnormal Psychology August 2019;128(6):493-499		Special Section: Increasing Replicability, Transparency, and Openness in Clinical Psychological Research.	Article.	Click here for full text options	SFX	LibKey Link
781	Ovid Technologies	Journals@Ovid	01437492-201907000-00011.	Anderson, RaeAnn E. Cahill, Shawn P. Delahanty, Douglas L.	Discordance Between the Sexual Experiences Surveys-Short Forms and the Revised Conflict Tactics Scales in College Men. [Article]	Psychology of Violence July 2019;9(4):481-489		Articles.	Article.	Click here for full text options	SFX	LibKey Link
782	Ovid Technologies	Journals@Ovid	01437492-201907000-00009.	Sterzing, Paul R. Fisher, Aaron J. Gartner, Rachel E.	Familial Pathways to Polyvictimization for Sexual and Gender Minority Adolescents: Microaffirming, Microaggressing, Violent, and Adverse Families. [Article]	Psychology of Violence July 2019;9(4):461-470		Articles.	Article.	Click here for full text options	SFX	LibKey Link
783	Ovid Technologies	Journals@Ovid	01437492-201907000-00005.	Sterzing, Paul R. Gartner, Rachel E. Goldbach, Jeremy T. McGeough, Briana L. Ratliff, G. Allen Johnson, Kelly C.	Polyvictimization Prevalence Rates for Sexual and Gender Minority Adolescents: Breaking Down the Silos of Victimization Research. [Article]	Psychology of Violence July 2019;9(4):419-430		Articles.	Article.	Click here for full text options	SFX	LibKey Link
784	Ovid Technologies	Journals@Ovid	00125528-201907000-00005.	Venner, Kamilla L. Hagler, Kylee Cloud, Violette Greenfield, Brenna	Native Americans Resolve Alcohol Use Disorder: "Whatever It Takes or All That It Takes". [Article]	Cultural Diversity & Ethnic Minority Psychology July 2019;25(3):350-358		Regular Articles.	Article.	Click here for full text options	SFX	LibKey Link
785	Ovid Technologies	Journals@Ovid	00004786-201907000-00010.	Leinenger, Mallorie	Survival Analyses Reveal How Early Phonological Processing Affects Eye Movements During Reading. [Article]	Journal of Experimental Psychology: Learning, Memory, & Cognition July 2019;45(7):1316-1344		Research Articles.	Article.	Click here for full text options	SFX	LibKey Link
786	Ovid Technologies	Journals@Ovid	00063904-201907000-00003.	Pester, Danielle Lenz, A. Stephen Dell'Aquila, Julia	Meta-Analysis of Single-Case Evaluations of Child-Centered Play Therapy for Treating Mental Health Symptoms. [Article]	International Journal of Play Therapy July 2019;28(3):144-156		Articles.	Article.	Click here for full text options	SFX	LibKey Link
787	Ovid Technologies	Journals@Ovid	00063904-201907000-00001.	Muller, Eve Donley, Christy	Measuring the Impact of a School-Based, Integrative Approach to Play Therapy on Students With Autism and Their Classroom Instructors. [Article]	International Journal of Play Therapy July 2019;28(3):123-132		Articles.	Article.	Click here for full text options	SFX	LibKey Link
788	Ovid Technologies	Journals@Ovid	00005205-201907000-00007.	Pfattheicher, Stefan Sassenrath, Claudia Keller, Johannes	Compassion Magnifies Third-Party Punishment. [Miscellaneous Article]	Journal of Personality & Social Psychology July 2019;117(1):124-141		Compassion Magnifies Third-Party Punishment.	Miscellaneous Article.	Click here for full text options	SFX	LibKey Link
789	Ovid Technologies	Journals@Ovid	00063061-201906000-00009.	Xu, Yin Norton, Sam Rahman, Qazi	Early Life Conditions and Adolescent Sexual Orientation: A Prospective Birth Cohort Study. [Miscellaneous Article]	Developmental Psychology June 2019;55(6):1226-1243		The Role of Family Factors in Youths' Outcomes.	Miscellaneous Article.	Click here for full text options	SFX	LibKey Link
790	Ovid Technologies	Journals@Ovid	00130470-201906000-00009.	Farber, Madeline J. Romer, Adrienne L. Kim, M. Justin Knodt, Annchen R. Elsayed, Nourhan M. Williamson, Douglas E. Hariri, Ahmad R.	Paradoxical Associations Between Familial Affective Responsiveness, Stress, and Amygdala Reactivity. [Article]	Emotion June 2019;19(4):645-654		Articles.	Article.	Click here for full text options	SFX	LibKey Link
791	Ovid Technologies	Journals@Ovid	00012030-201906000-00001.	Hou, Wai Kai Lai, Francisco Tsz Tsun Hougen, Clint Hall, Brian J. Hobfoll, Stevan E.	Measuring Everyday Processes and Mechanisms of Stress Resilience: Development and Initial Validation of the Sustainability of Living Inventory (SOLI). [Article]	Psychological Assessment June 2019;31(6):715-729		Articles.	Article.	Click here for full text options	SFX	LibKey Link
792	Ovid Technologies	Journals@Ovid	00005205-201906000-00007.	Caviola, Lucius Everett, Jim A. C. Faber, Nadira S.	The Moral Standing of Animals: Towards a Psychology of Speciesism. [Miscellaneous Article]	Journal of Personality & Social Psychology June 2019;116(6):1011-1029		Personality Processes and Individual Differences.	Miscellaneous Article.	Click here for full text options	SFX	LibKey Link
793	Ovid Technologies	Journals@Ovid	00044321-201906000-00010.	Song, Li-yu	A Validation Study on the Recovery-Promoting Relationship Scale (RPRS) in a Chinese Population. [Article]	Psychiatric Rehabilitation Journal June 2019;42(2):190-196		Articles.	Article.	Click here for full text options	SFX	LibKey Link
794	Ovid Technologies	Journals@Ovid	00044321-201906000-00002.	Dell, Nathaniel A. Pelham, Michelle Murphy, Allison M.	Loneliness and Depressive Symptoms in Middle Aged and Older Adults Experiencing Serious Mental Illness. [Article]	Psychiatric Rehabilitation Journal June 2019;42(2):113-120		Articles.	Article.	Click here for full text options	SFX	LibKey Link
795	Ovid Technologies	Journals@Ovid	01756937-201906000-00002.	Adler, Jonathan M.	Stability and Change in Narrative Identity: Introduction to the Special Issue on Repeated Narration. [Article]	Qualitative Psychology June 2019;6(2):134-145		Articles.	Article.	Click here for full text options	SFX	LibKey Link
796	Ovid Technologies	Journals@Ovid	00748816-201906000-00002.	Tavernier, Royette Fernandez, Lorena Peters, Ray K. Adrien, Tamare V. Conte, Lauren Sinfield, Ella	Sleep Problems and Religious Coping as Possible Mediators of the Association Between Tropical Storm Exposure and Psychological Functioning Among Emerging Adults in Dominica. [Article]	Traumatology June 2019;25(2):82-95		Article.	Article.	Click here for full text options	SFX	LibKey Link
797	Ovid Technologies	Journals@Ovid	02112927-201905000-00004.	Acevedo-Polakovich, Ignacio D. Kassab, Veronica A. Boress, Kaley S. J. Barnett, Miya L. Grzybowski, Megan M. Stout, Stacy Richards, Allyn E. Bell, Katrina M. Crider, Elizabeth A. Beck, Kara L. Alfaro, Mario Saxena, Suchita R. Bustos, Tatiana E. Ojeda, Lizette	Fatherhood Among Gang-Involved U.S. Latino Youth: Qualitative Inquiry Into Key Stakeholders' Perspectives. [Article]	Journal of Latinx Psychology May 2019;7(2):137-153		Articles.	Article.	Click here for full text options	SFX	LibKey Link
798	Ovid Technologies	Journals@Ovid	01189008-201905000-00015.	Armstrong, Christina M. Ortigo, Kile M. Avery-Leaf, Sarah N. Hoyt, Tim V.	Cultural Considerations in Using Mobile Health in Clinical Care With Military and Veteran Populations. [Article]	Psychological Services May 2019;16(2):276-280		Special Section: Clinical Apps and Public Service Settings.	Article.	Click here for full text options	SFX	LibKey Link
799	Ovid Technologies	Journals@Ovid	01189008-201905000-00002.	Bush, Nigel E. Armstrong, Christina M. Hoyt, Timothy V.	Smartphone Apps for Psychological Health: A Brief State of the Science Review. [Article]	Psychological Services May 2019;16(2):188-195		Special Section: Clinical Apps and Public Service Settings.	Article.	Click here for full text options	SFX	LibKey Link
800	Ovid Technologies	Journals@Ovid	01437492-201905000-00012.	Stover, Carla Smith Ippen, Chandra Ghosh Liang, Li-Jung Briggs, Ernestine C. Berkowitz, Steven J.	An Examination of Partner Violence, Polyexposure, and Mental Health Functioning in a Sample of Clinically Referred Youth. [Article]	Psychology of Violence May 2019;9(3):359-369		Articles.	Article.	Click here for full text options	SFX	LibKey Link
801	Ovid Technologies	Journals@Ovid	01879014-201905000-00013.	Phelan, Jo C. Lucas, Jeffrey W. Teachman, Bethany Braverman, Benjamin H. Namaky, Nauder Greenberg, Mollie	A Comparison of Status and Stigma Processes: Explicit and Implicit Appraisals of "Mentally Ill People" and "Uneducated People". [Article]	Stigma and Health May 2019;4(2):213-224		Articles.	Article.	Click here for full text options	SFX	LibKey Link
802	Ovid Technologies	Journals@Ovid	00125528-201904000-00009.	Organista, Kurt C. Ngo, Samantha	Cultural and Community Resources Protect Latino Migrant Day Laborers From Discrimination-Related Distress. [Miscellaneous Article]	Cultural Diversity & Ethnic Minority Psychology April 2019;25(2):232-241		Ethnic-Racial Discrimination.	Miscellaneous Article.	Click here for full text options	SFX	LibKey Link
803	Ovid Technologies	Journals@Ovid	00063061-201904000-00019.	Chang, Lei Lu, Hui Jing Lansford, Jennifer E. Skinner, Ann T. Bornstein, Marc H. Steinberg, Laurence Dodge, Kenneth A. Chen, Bin Bin Tian, Qian Bacchini, Dario Deater-Deckard, Kirby Pastorelli, Concetta Alampay, Liane Pena Sorbring, Emma Al-Hassan, Suha M. Oburu, Paul Malone, Patrick S. Di Giunta, Laura Tirado, Liliana Maria Uribe Tapanya, Sombat	Environmental Harshness and Unpredictability, Life History, and Social and Academic Behavior of Adolescents in Nine Countries. [Miscellaneous Article]	Developmental Psychology April 2019;55(4):890-903		Cross-Cultural Cognitive and Social Development.	Miscellaneous Article.	Click here for full text options	SFX	LibKey Link
804	Ovid Technologies	Journals@Ovid	00063061-201904000-00018.	Neldner, Karri Redshaw, Jonathan Murphy, Sean Tomaselli, Keyan Davis, Jacqueline Dixson, Barnaby Nielsen, Mark	Creation Across Culture: Children's Tool Innovation Is Influenced by Cultural and Developmental Factors. [Miscellaneous Article]	Developmental Psychology April 2019;55(4):877-889		Cross-Cultural Cognitive and Social Development.	Miscellaneous Article.	Click here for full text options	SFX	LibKey Link
805	Ovid Technologies	Journals@Ovid	00001192-201904000-00001.	Abdel-Salam, Laila Rifkin, Rachel Smith, Laura Zaki, Selma	Experiences of Gender Among Arab American Women: A Qualitative Study. [Article]	Journal of Counseling Psychology April 2019;66(3):255-268		Articles.	Article.	Click here for full text options	SFX	LibKey Link
806	Ovid Technologies	Journals@Ovid	01787238-201904000-00003.	Conroy-Beam, Daniel Buss, David M.	Why Is Age So Important in Human Mating? Evolved Age Preferences and Their Influences on Multiple Mating Behaviors. [Article]	Evolutionary Behavioral Sciences April 2019;13(2):127-157		Articles.	Article.	Click here for full text options	SFX	LibKey Link
807	Ovid Technologies	Journals@Ovid	01438460-201904000-00003.	Bikos, Lynette H. Manning, Scott B. Frieders, Zachary J.	Ready or Not Here I Come: A Qualitative Investigation of Students' Readiness Perceptions for Study Abroad/Away. [Article]	International Perspectives in Psychology: Research, Practice, & Consultation April 2019;8(2):78-91		Articles.	Article.	Click here for full text options	SFX	LibKey Link
808	Ovid Technologies	Journals@Ovid	00126206-201903000-00006.	Dimeff, Linda A. *,1 Koerner, Kelly 1	Fulfilling the promise of behavioral health technologies to improve public health impact and reduce public health disparities: A commentary. [Editorial]	Clinical Psychology: Science & Practice March 2019;26(1)		COMMENTARIES ON RALSTON ET. AL..	Editorial.	Click here for full text options	SFX	LibKey Link
809	Ovid Technologies	Journals@Ovid	00124787-201903000-00009.	Nielsen, Marci Levkovich, Natalie	Promoting Health Payment Reform Literacy: Does Integrated Care Save Money?. [Miscellaneous Article]	Families, Systems, & Health March 2019;37(1):74-83		Policy and Management.	Miscellaneous Article.	Click here for full text options	SFX	LibKey Link
810	Ovid Technologies	Journals@Ovid	01369758-201903000-00008.	Cisneros, Jesus	College as the Great Liberator: Undocuqueer Immigrants' Meaning Making In and Out of Higher Education. [Article]	Journal of Diversity in Higher Education March 2019;12(1):74-84		Articles.	Article.	Click here for full text options	SFX	LibKey Link
811	Ovid Technologies	Journals@Ovid	01434890-201903000-00003.	Wang, Lei Bordon, Jennifer J. Wang, Kenneth T. Yeung, Jeffrey G.	Acculturation, Enculturation, Perceived Discrimination, and Well-Being: A Comparison Between U.S.-Raised and Non-U.S.-Raised Asian Students. [Article]	Asian American Journal of Psychology March 2019;10(1):22-32		Regular Articles.	Article.	Click here for full text options	SFX	LibKey Link
812	Ovid Technologies	Journals@Ovid	01745799-201903000-00016.	Sauer-Zavala, Shannon Ametaj, Amantia A. Wilner, Julianne G. Bentley, Kate H. Marquez, Santiago Patrick, Kaylie A. Starks, Billie Shtasel, Derri Marques, Luana	Evaluating Transdiagnostic, Evidence-Based Mental Health Care in a Safety-Net Setting Serving Homeless Individuals. [Article]	Psychotherapy March 2019;56(1):100-114		Special Section: Practice-Research Integration in Naturalistic Settings.	Article.	Click here for full text options	SFX	LibKey Link
813	Ovid Technologies	Journals@Ovid	00063061-201903000-00014.	McLoyd, Vonnie C.	How Children and Adolescents Think About, Make Sense of, and Respond to Economic Inequality: Why Does It Matter?. [Miscellaneous Article]	Developmental Psychology March 2019;55(3):592-600		Special Section: Children's and Adolescents' Understanding and Experiences of Economic Inequality: Implications for Theory, Research, Policy, and Practice.	Miscellaneous Article.	Click here for full text options	SFX	LibKey Link
814	Ovid Technologies	Journals@Ovid	00063061-201903000-00011.	Hershberg, Rachel M. Johnson, Sara K.	Critical Reflection About Socioeconomic Inequalities Among White Young Men From Poor and Working-Class Backgrounds. [Miscellaneous Article]	Developmental Psychology March 2019;55(3):562-573		Special Section: Children's and Adolescents' Understanding and Experiences of Economic Inequality: Implications for Theory, Research, Policy, and Practice.	Miscellaneous Article.	Click here for full text options	SFX	LibKey Link
815	Ovid Technologies	Journals@Ovid	00005205-201903000-00001.	Mann, Thomas C. Cone, Jeremy Heggeseth, Brianna Ferguson, Melissa J.	Updating Implicit Impressions: New Evidence on Intentionality and the Affect Misattribution Procedure. [Miscellaneous Article]	Journal of Personality & Social Psychology March 2019;116(3):349-374		Attitudes and Social Cognition.	Miscellaneous Article.	Click here for full text options	SFX	LibKey Link
816	Ovid Technologies	Journals@Ovid	00042740-201903000-00009.	Brubacher, Michael R.	Moral Concerns, Criminal Punishment, and Whether Offenders in General or Individual Offenders are Being Considered. [Article]	Journal of Experimental Psychology: Applied March 2019;25(1):129-147		Articles.	Article.	Click here for full text options	SFX	LibKey Link
817	Ovid Technologies	Journals@Ovid	00001192-201903000-00006.	Autin, Kelsey L. Duffy, Ryan D. Blustein, David L. Gensmer, Nicholas P. Douglass, Richard P. England, Jessica W. Allan, Blake A.	The Development and Initial Validation of Need Satisfaction Scales Within the Psychology of Working Theory. [Article]	Journal of Counseling Psychology March 2019;66(2):195-209		Articles.	Article.	Click here for full text options	SFX	LibKey Link
818	Ovid Technologies	Journals@Ovid	00001192-201903000-00001.	Brewster, Melanie E. Velez, Brandon L. Breslow, Aaron S. Geiger, Elizabeth F.	Unpacking Body Image Concerns and Disordered Eating for Transgender Women: The Roles of Sexual Objectification and Minority Stress. [Article]	Journal of Counseling Psychology March 2019;66(2):131-142		Articles.	Article.	Click here for full text options	SFX	LibKey Link
819	Ovid Technologies	Journals@Ovid	01709762-201903000-00001.	Allwinn, Mirko Hoffmann, Jens Meloy, J. Reid	German Mass Murderers and Their Proximal Warning Behaviors. [Article]	Journal of Threat Assessment & Management March 2019;6(1):1-22		Regular Articles.	Article.	Click here for full text options	SFX	LibKey Link
820	Ovid Technologies	Journals@Ovid	00135761-201903000-00004.	Brady, Loretta L. C.	Connected World, Connected Profession: Increased Recognition of Opportunities for Local and Global Engagement by Psychologists in Postcrisis Communities. [Article]	Consulting Psychology Journal: Practice & Research March 2019;71(1):47-62		Articles.	Article.	Click here for full text options	SFX	LibKey Link
821	Ovid Technologies	Journals@Ovid	00126206-201903000-00006.	Dimeff, Linda A. *,1 Koerner, Kelly 1	Fulfilling the promise of behavioral health technologies to improve public health impact and reduce public health disparities: A commentary. [Editorial]	Clinical Psychology: Science & Practice March 2019;26(1)		COMMENTARIES ON RALSTON ET. AL..	Editorial.	Click here for full text options	SFX	LibKey Link
822	Ovid Technologies	Journals@Ovid	01515545-201903000-00005.	Anglada-Tort, Manuel Thueringer, Heather Omigie, Diana	The Busking Experiment: A Field Study Measuring Behavioral Responses to Street Music Performances. [Article]	Psychomusicology: Music, Mind & Brain March 2019;29(1):46-55		Articles.	Article.	Click here for full text options	SFX	LibKey Link
823	Ovid Technologies	Journals@Ovid	01515545-201903000-00003.	Cournoyer Lemaire, Elise	The Effect of Background Music on Episodic Memory. [Article]	Psychomusicology: Music, Mind & Brain March 2019;29(1):22-34		Articles.	Article.	Click here for full text options	SFX	LibKey Link
824	Ovid Technologies	Journals@Ovid	01879014-201902000-00007.	Frye, Victoria Paige, Mark Q. Gordon, Steven Matthews, David Musgrave, Geneva Greene, Emily Kornegay, Mark Farhat, Davida Smith, Philip H. Usher, DaShawn Phelan, Jo C. Koblin, Beryl A. Taylor-Akutagawa, Vaughn	Impact of a Community-Level Intervention on HIV Stigma, Homophobia and HIV Testing in New York City: Results From Project CHHANGE. [Article]	Stigma and Health February 2019;4(1):72-81		Articles.	Article.	Click here for full text options	SFX	LibKey Link
825	Ovid Technologies	Journals@Ovid	00004785-201902000-00009.	Monroe, Andrew E. Plant, E. Ashby	The Dark Side of Morality: Prioritizing Sanctity Over Care Motivates Denial of Mind and Prejudice Toward Sexual Outgroups. [Article]	Journal of Experimental Psychology: General February 2019;148(2):342-360		Articles.	Article.	Click here for full text options	SFX	LibKey Link
826	Ovid Technologies	Journals@Ovid	00004786-201902000-00008.	Abel, Magdalena Haller, Valerie Kock, Hanna Potschke, Sarah Heib, Dominik Schabus, Manuel Bauml, Karl-Heinz T.	Sleep Reduces the Testing Effect-But Not After Corrective Feedback and Prolonged Retention Interval. [Article]	Journal of Experimental Psychology: Learning, Memory, & Cognition February 2019;45(2):272-287		Research Articles.	Article.	Click here for full text options	SFX	LibKey Link
827	Ovid Technologies	Journals@Ovid	00012003-201902000-00011.	Cheung, Kristene Theule, Jennifer	Paternal Depression and Child Externalizing Behaviors: A Meta-Analysis. [Miscellaneous Article]	Journal of Family Psychology February 2019;33(1):98-108		Family Context of Parenting.	Miscellaneous Article.	Click here for full text options	SFX	LibKey Link
828	Ovid Technologies	Journals@Ovid	00066944-201902000-00007.	Baxley, Catherine Weinstock, Jeremiah Lustman, Patrick J. Garner, Annie A.	The Influence of Anxiety Sensitivity on Opioid Use Disorder Treatment Outcomes. [Report]	Experimental & Clinical Psychopharmacology February 2019;27(1):64-77		Original Research Reports.	Report.	Click here for full text options	SFX	LibKey Link
829	Ovid Technologies	Journals@Ovid	00060745-201902000-00002.	Dimoff, Jennifer K. Kelloway, E. Kevin	With a Little Help From My Boss: The Impact of Workplace Mental Health Training on Leader Behaviors and Employee Resource Utilization. [Article]	Journal of Occupational Health Psychology February 2019;24(1):4-19		Articles.	Article.	Click here for full text options	SFX	LibKey Link
830	Ovid Technologies	Journals@Ovid	01189008-201902000-00015.	Unick, George Jay Bassuk, Ellen L. Richard, Molly K. Paquette, Kristen	Organizational Trauma-Informed Care: Associations With Individual and Agency Factors. [Article]	Psychological Services February 2019;16(1):134-142		Articles.	Article.	Click here for full text options	SFX	LibKey Link
831	Ovid Technologies	Journals@Ovid	01189008-201902000-00001.	Cutuli, J. J. Alderfer, Melissa A. Marsac, Meghan L.	Introduction to the Special Issue: Trauma-Informed Care for Children and Families. [Miscellaneous]	Psychological Services February 2019;16(1):1-6		Introduction.	Miscellaneous.	Click here for full text options	SFX	LibKey Link
832	Ovid Technologies	Journals@Ovid	00002004-201902000-00004.	Gollan, Tamar H. Goldrick, Matthew	Aging Deficits in Naturalistic Speech Production and Monitoring Revealed Through Reading Aloud. [Miscellaneous Article]	Psychology & Aging February 2019;34(1):25-42		Cognition-Language Processes.	Miscellaneous Article.	Click here for full text options	SFX	LibKey Link
833	Ovid Technologies	Journals@Ovid	00011272-201902000-00001.	McAuliff, Bradley D. Hunt, Jennifer S. Levett, Lora M. Zelechoski, Amanda D. Scherr, Kyle C. DeMatteo, David	Taking the Next Steps: Promoting Open Science and Expanding Diversity in Law and Human Behavior. [Editorial]	Law & Human Behavior February 2019;43(1):1-8		Editorial.	Editorial.	Click here for full text options	SFX	LibKey Link
834	Ovid Technologies	Journals@Ovid	00000487-201902000-00005.	Clauss-Ehlers, Caroline S. Chiriboga, David A. Hunter, Scott J. Roysircar, Gargi Tummala-Narra, Pratyusha	APA Multicultural Guidelines Executive Summary: Ecological Approach to Context, Identity, and Intersectionality. [Miscellaneous Article]	American Psychologist February 2019;74(2):232-244		Association Guidelines.	Miscellaneous Article.	Click here for full text options	SFX	LibKey Link
835	Ovid Technologies	Journals@Ovid	02112927-201902000-00003.	Vanderkruik, Rachel Dimidjian, Sona	Perspectives on Task-Shifting Depression Care to Peers for Depressed Latina Mothers. [Article]	Journal of Latinx Psychology February 2019;7(1):22-38		Articles.	Article.	Click here for full text options	SFX	LibKey Link
836	Ovid Technologies	Journals@Ovid	02112925-201901000-00012.	Monteith, Lindsey L. Gerber, Holly R. Brownstone, Lisa M. Soberay, Kelly A. Bahraini, Nazanin H.	The Phenomenology of Military Sexual Trauma Among Male Veterans. [Article]	Psychology of Men & Masculinities January 2019;20(1):115-127		Articles.	Article.	Click here for full text options	SFX	LibKey Link
837	Ovid Technologies	Journals@Ovid	00000487-201901000-00009.	Sibrava, Nicholas J. Bjornsson, Andri S. Perez Benitez, A. Carlos I. Moitra, Ethan Weisberg, Risa B. Keller, Martin B.	Posttraumatic Stress Disorder in African American and Latinx Adults: Clinical Course and the Role of Racial and Ethnic Discrimination. [Miscellaneous Article]	American Psychologist January 2019;74(1):101-116		Empirical Research.	Miscellaneous Article.	Click here for full text options	SFX	LibKey Link
838	Ovid Technologies	Journals@Ovid	00000487-201901000-00008.	Skewes, Monica C. Blume, Arthur W.	Understanding the Link Between Racial Trauma and Substance Use Among American Indians. [Miscellaneous]	American Psychologist January 2019;74(1):88-100		Empirical Research.	Miscellaneous.	Click here for full text options	SFX	LibKey Link
839	Ovid Technologies	Journals@Ovid	00011754-201901000-00004.	Ponder, JoAnn	Patients' Use of Dogs as Objects of Identification, Projection, and Displacement. [Miscellaneous]	Psychoanalytic Psychology January 2019;36(1):29-35		On Objects of Identification.	Miscellaneous.	Click here for full text options	SFX	LibKey Link
840	Ovid Technologies	Journals@Ovid	01429398-201901000-00002.	van der Merwe, Amelia Hunt, Xanthe	Secondary Trauma Among Trauma Researchers: Lessons From the Field. [Miscellaneous]	Psychological Trauma: Theory, Research, Practice, & Policy January 2019;11(1):10-18		Secondary Trauma.	Miscellaneous.	Click here for full text options	SFX	LibKey Link
841	Ovid Technologies	Journals@Ovid	01437492-201901000-00007.	Lynch, Kellie R. Jackson, Dylan B.	Ready to Pull the Trigger? Adapting the Health Belief Model to Assess the Implementation of Domestic Violence Gun Policy at the Community Level. [Article]	Psychology of Violence January 2019;9(1):67-77		Articles.	Article.	Click here for full text options	SFX	LibKey Link
842	Ovid Technologies	Journals@Ovid	00004785-201901000-00010.	De Freitas, Julian DeScioli, Peter Thomas, Kyle A. Pinker, Steven	Maimonides' Ladder: States of Mutual Knowledge and the Perception of Charitability. [Article]	Journal of Experimental Psychology: General January 2019;148(1):158-173		Articles.	Article.	Click here for full text options	SFX	LibKey Link
843	Ovid Technologies	Journals@Ovid	00000454-201888060-00007.	Nnawulezi, Nkiru Godsay, Surbhi Sullivan, Cris M. Marcus, Suzanne Hacskaylo, Margaret	The Influence of Low-Barrier and Voluntary Service Policies on Survivor Empowerment in a Domestic Violence Housing Organization. [Miscellaneous]	American Journal of Orthopsychiatry 2018;88(6):670-680		Family Violence.	Miscellaneous.	Click here for full text options	SFX	LibKey Link
844	Ovid Technologies	Journals@Ovid	00000454-201888030-00001.	Rafferty, Yvonne	Mental Health Services as a Vital Component of Psychosocial Recovery for Victims of Child Trafficking for Commercial Sexual Exploitation. [Article]	American Journal of Orthopsychiatry 2018;88(3):249-260		Highlighted Article.	Article.	Click here for full text options	SFX	LibKey Link
845	Ovid Technologies	Journals@Ovid	00000454-201888010-00008.	Sulimani-Aidan, Yafit	Present, Protective, and Promotive: Mentors' Roles in the Lives of Young Adults in Residential Care. [Miscellaneous Article]	American Journal of Orthopsychiatry 2018;88(1):69-77		Resilience and Well-Being Promotion.	Miscellaneous Article.	Click here for full text options	SFX	LibKey Link
846	Ovid Technologies	Journals@Ovid	00000454-201888010-00006.	Chase, Liana E. Rousseau, Cecile	Ethnographic Case Study of a Community Day Center for Asylum Seekers as Early Stage Mental Health Intervention. [Miscellaneous]	American Journal of Orthopsychiatry 2018;88(1):48-58		Immigrants, Asylum Seekers, and Refugees.	Miscellaneous.	Click here for full text options	SFX	LibKey Link
847	Ovid Technologies	Journals@Ovid	00134426-201865010-00006.	Bower, Lennea R. Peynircio[latin small letter g with caron]lu, Zehra F. Rabinovitz, Brian E.	Contagion via Magical Thinking and via Mere Proximity: Differences as a Function of Target Type. [Article]	Experimental Psychology 2018;65(1):49-60		Short Research Articles.	Article.	Click here for full text options	SFX	LibKey Link
848	Ovid Technologies	Journals@Ovid	00003243-201839040-00007.	Eynan, Rahel Shah, Ravi Heisel, Marnin J. Eden, David Jhirad, Reuven Links, Paul S.	The Feasibility and Clinical Utility of Conducting a Confidential Inquiry Into Suicide in Southwestern Ontario. [Miscellaneous Article]	Crisis: Journal of Crisis Intervention & Suicide 2018;39(4):283-293		Research Trends.	Miscellaneous Article.	Click here for full text options	SFX	LibKey Link
849	Ovid Technologies	Journals@Ovid	01222908-201839040-00005.	Jonason, Peter K. Foster, Joshua D. Kavanagh, Phillip S. Gouveia, Valdiney V. Birkas, Bela	Basic Values and the Dark Triad Traits. [Article]	Journal of Individual Differences 2018;39(4):220-228		Original Articles.	Article.	Click here for full text options	SFX	LibKey Link
850	Ovid Technologies	Journals@Ovid	00042123-201812001-00011.	Stein, Jacob Y. Levin, Yafit Gelkopf, Marc Tangir, Gali Solomon, Zahava	Traumatization or Habituation? A Four-Wave Investigation of Exposure to Continuous Traumatic Stress in Israel. [Article]	International Journal of Stress Management December 2018;25(S1) Supplement 1:137-153		Regular Articles.	Article.	Click here for full text options	SFX	LibKey Link
851	Ovid Technologies	Journals@Ovid	00126206-201812000-00007.	Bond, Gary R. *,1	Evidence-based policy strategies: A typology. [Review]	Clinical Psychology: Science & Practice December 2018;25(4)		REVIEWS.	Review.	Click here for full text options	SFX	LibKey Link
852	Ovid Technologies	Journals@Ovid	00126206-201812000-00006.	Asnaani, Anu 1 Gallagher, Thea 1 Foa, Edna B. *,1	Evidence-based Protocols: Merits, Drawbacks, and Potential Solutions. [Review]	Clinical Psychology: Science & Practice December 2018;25(4)		REVIEWS.	Review.	Click here for full text options	SFX	LibKey Link
853	Ovid Technologies	Journals@Ovid	00066944-201812000-00006.	Neale, Joanne Tompkins, Charlotte N. E. McDonald, Rebecca Strang, John	Patient Views of Opioid Pharmacotherapy Biodelivery Systems: Qualitative Study to Assist Treatment Decision Making. [Report]	Experimental & Clinical Psychopharmacology December 2018;26(6):570-581		Original Research Reports.	Report.	Click here for full text options	SFX	LibKey Link
854	Ovid Technologies	Journals@Ovid	01857016-201812000-00003.	Schattke, Kaspar Ferguson, Ronald Paulin, Michele	Motivations to Support Charity-Linked Events After Exposure to Facebook Appeals: Emotional Cause Identification and Distinct Self-Determined Regulations. [Article]	Motivation Science December 2018;4(4):315-332		Articles.	Article.	Click here for full text options	SFX	LibKey Link
855	Ovid Technologies	Journals@Ovid	00006823-201812000-00004.	Harman, Jennifer J. Kruk, Edward Hines, Denise A.	Parental Alienating Behaviors: An Unacknowledged Form of Family Violence. [Article]	Psychological Bulletin December 2018;144(12):1275-1299		Articles.	Article.	Click here for full text options	SFX	LibKey Link
856	Ovid Technologies	Journals@Ovid	00004785-201812000-00005.	Turatto, Massimo Bonetti, Francesca Pascucci, David Chelazzi, Leonardo	Desensitizing the Attention System to Distraction While Idling: A New Latent Learning Phenomenon in the Visual Attention Domain. [Article]	Journal of Experimental Psychology: General December 2018;147(12):1827-1850		Articles.	Article.	Click here for full text options	SFX	LibKey Link
857	Ovid Technologies	Journals@Ovid	00044321-201812000-00012.	Swildens, Wilma Elisabeth Visser, Ellen Bahler, Michiel Bruggeman, Richard Delespaul, Philippe van der Gaag, Mark de Haan, Lieuwe Keet, Rene Nijssen, Yolanda van Os, Jim Pijnenborg, Gerdina Marieke Slooff, Cees de Vos, Annerieke van Weeghel, Jaap Wunderink, Lex Mulder, Cornelis Lambert Wiersma, Durk	Functional Recovery of Individuals With Serious Mental Illnesses: Development and Testing of a New Short Instrument for Routine Outcome Monitoring. [Article]	Psychiatric Rehabilitation Journal December 2018;41(4):341-350		Regular Articles.	Article.	Click here for full text options	SFX	LibKey Link
858	Ovid Technologies	Journals@Ovid	00044321-201812000-00010.	LePage, James P. Crawford, April M. Philippe, Michel	The Association Between Time Incarcerated and the Search for Employment in a Veteran Sample with Substance Use Disorders. [Article]	Psychiatric Rehabilitation Journal December 2018;41(4):328-335		Regular Articles.	Article.	Click here for full text options	SFX	LibKey Link
859	Ovid Technologies	Journals@Ovid	00044321-201812000-00002.	Manuel, Jennifer I. Munson, Michelle R. Dino, Mary Villodas, Melissa L. Barba, Antonia Panzer, Paula G.	Aging Out or Continuing On? Exploring Strategies to Prepare Marginalized Youth for a Transition to Recovery in Adulthood. [Article]	Psychiatric Rehabilitation Journal December 2018;41(4):258-265		Special Section: Youth and Young Adult Mental Health: Interventions, Services, Systems, and Rehabilitation.	Article.	Click here for full text options	SFX	LibKey Link
860	Ovid Technologies	Journals@Ovid	00011905-201812000-00007.	Wharne, Simon	"On Being an Auditory Hallucination": A Reflection on Theory, Practice, Existential Philosophy, and Hearing Voices. [Article]	Humanistic Psychologist December 2018;46(4):399-411		International Contribution.	Article.	Click here for full text options	SFX	LibKey Link
861	Ovid Technologies	Journals@Ovid	00063906-201812000-00007.	Goddard, Murray J.	Extending B. F. Skinner's Selection by Consequences to Personality Change, Implicit Theories of Intelligence, Skill Learning, and Language. [Article]	Review of General Psychology December 2018;22(4):421-426		Articles.	Article.	Click here for full text options	SFX	LibKey Link
862	Ovid Technologies	Journals@Ovid	01189008-201811000-00013.	Varghese, Femina P. Anderson, Kendra M. Cummings, Devon L. Fitzgerald, Erica	The Offender Job Search Self-Efficacy Scale: Development and Initial Validation. [Article]	Psychological Services November 2018;15(4):477-485		Articles.	Article.	Click here for full text options	SFX	LibKey Link
863	Ovid Technologies	Journals@Ovid	01189008-201811000-00001.	Mackowiak, Christopher Scoglio, Arielle A. J.	The Safing Center: A Specialty Clinic for Treatment and Prevention of IPV With Veterans. [Article]	Psychological Services November 2018;15(4):371-378		Special Section: Psychological Services and Violence in America: Prediction, Prevention, and Intervention.	Article.	Click here for full text options	SFX	LibKey Link
864	Ovid Technologies	Journals@Ovid	00128141-201811000-00011.	Hines, Denise A. Douglas, Emily M.	Influence of Intimate Terrorism, Situational Couple Violence, and Mutual Violent Control on Male Victims. [Article]	Psychology of Men & Masculinity October 2018;19(4):612-623		Articles.	Article.	Click here for full text options	SFX	LibKey Link
865	Ovid Technologies	Journals@Ovid	00043965-201811000-00009.	Brubacher, Michael R.	Third-Party Support for Retribution, Rehabilitation, and Giving an Offender a Clean Slate. [Article]	Psychology, Public Policy, & Law November 2018;24(4):503-517		Regular Articles.	Article.	Click here for full text options	SFX	LibKey Link
866	Ovid Technologies	Journals@Ovid	00062930-201811000-00006.	Glaveanu, Vlad Petre de Saint Laurent, Constance	Taking the Perspective of Others: A Conceptual Model and Its Application to the Refugee Crisis. [Article]	Peace & Conflict: Journal of Peace Psychology November 2018;24(4):416-423		Special Section: Psychology and Human Mobility.	Article.	Click here for full text options	SFX	LibKey Link
867	Ovid Technologies	Journals@Ovid	00062930-201811000-00005.	Kadianaki, Irini Avraamidou, Maria Ioannou, Maria Panagiotou, Elisavet	Understanding Media Debate Around Migration: The Relation Between Favorable and Unfavorable Representations of Migration in the Greek Cypriot Press. [Article]	Peace & Conflict: Journal of Peace Psychology November 2018;24(4):407-415		Special Section: Psychology and Human Mobility.	Article.	Click here for full text options	SFX	LibKey Link
868	Ovid Technologies	Journals@Ovid	01437492-201811000-00010.	Carlson, Marie Endlsey, Maurice Motley, Darnell Shawahin, Lamise N. Williams, Monnica T.	Addressing the Impact of Racism on Veterans of Color: A Race-Based Stress and Trauma Intervention. [Miscellaneous]	Psychology of Violence November 2018;8(6):748-762		Addressing the Impact of Racism on Veterans of Color: A Race-Based Stress and Trauma Intervention.	Miscellaneous.	Click here for full text options	SFX	LibKey Link
869	Ovid Technologies	Journals@Ovid	01845231-201811000-00010.	Maragakis, Alexandros Lindeman, Sarah Nolan, Jon	Evidence Based and Intensity Specific Services in the Integrated Care Setting: Ethical Considerations for a Developing Field. [Article]	Behavior Analysis: Research and Practice November 2018;18(4):425-435		Special Section on Clinical and Applied Behavior Analysis and Ethics.	Article.	Click here for full text options	SFX	LibKey Link
870	Ovid Technologies	Journals@Ovid	01879014-201811000-00005.	Stringer, Sharon Antonia Williams, Stacey L. Ault, Kelsey E. Juart, Kenneth B. Stephens, Joshua M. Ridgley, Lisa M. Satmare, Gregory A.	A Fulcrum of Change: From Self-Stigma to Resilience. [Article]	Stigma and Health November 2018;3(4):315-324		Articles.	Article.	Click here for full text options	SFX	LibKey Link
871	Ovid Technologies	Journals@Ovid	00011970-201811000-00015.	Grubbs, Joshua B. Chapman, Heather Milner, Lauren Gutierrez, Ian A. Bradley, David F.	Examining Links Between Posttraumatic Stress and Gambling Motives: The Role of Positive Gambling Expectancies. [Miscellaneous Article]	Psychology of Addictive Behaviors November 2018;32(7):821-831		Non-Substance Addictions.	Miscellaneous Article.	Click here for full text options	SFX	LibKey Link
872	Ovid Technologies	Journals@Ovid	00011970-201811000-00013.	Aharonovich, Efrat Hasin, Deborah S. Nunes, Edward V. Stohl, Malka Cannizzaro, Daniela Sarvet, Aaron Bolla, Karen Carroll, Kathleen M. Genece, Kamala Greene	Modified Cognitive Behavioral Therapy (M-CBT) for Cocaine Dependence: Development of Treatment for Cognitively Impaired Users and Results From a Stage 1 Trial. [Miscellaneous Article]	Psychology of Addictive Behaviors November 2018;32(7):800-811		Other Substance Use.	Miscellaneous Article.	Click here for full text options	SFX	LibKey Link
873	Ovid Technologies	Journals@Ovid	00011970-201811000-00009.	Quigley, Brian M. Houston, Rebecca J. Antonius, Daniel Testa, Maria Leonard, Kenneth E.	Alcohol Use Moderates the Relationship Between Symptoms of Mental Illness and Aggression. [Miscellaneous Article]	Psychology of Addictive Behaviors November 2018;32(7):770-778		Alcohol.	Miscellaneous Article.	Click here for full text options	SFX	LibKey Link
874	Ovid Technologies	Journals@Ovid	00003159-201811000-00003.	Roy, Tamal Bhat, Anuradha	Repeatability in Boldness and Aggression Among Wild Zebrafish (Danio rerio) From Two Differing Predation and Flow Regimes. [Article]	Journal of Comparative Psychology November 2018;132(4):349-360		Regular Articles.	Article.	Click here for full text options	SFX	LibKey Link
875	Ovid Technologies	Journals@Ovid	00011754-201810000-00002.	Johansen, Merete S. Karterud, Sigmund W. Normann-Eide, Eivind Ro, Frida G. Kvarstein, Elfrida H. Wilberg, Theresa	The Relationship Between Reflective Functioning and Affect Consciousness in Patients With Avoidant and Borderline Personality Disorders. [Miscellaneous Article]	Psychoanalytic Psychology October 2018;35(4):382-393		Research.	Miscellaneous Article.	Click here for full text options	SFX	LibKey Link
876	Ovid Technologies	Journals@Ovid	00012030-201810000-00009.	Millner, Alexander J. Coppersmith, Daniel D. L. Teachman, Bethany A. Nock, Matthew K.	The Brief Death Implicit Association Test: Scoring Recommendations, Reliability, Validity, and Comparisons With the Death Implicit Association Test. [Article]	Psychological Assessment October 2018;30(10):1356-1366		Articles.	Article.	Click here for full text options	SFX	LibKey Link
877	Ovid Technologies	Journals@Ovid	00130470-201810000-00003.	Sparks, Adam Maxwell Fessler, Daniel M. T. Chan, Kai Qin Ashokkumar, Ashwini Holbrook, Colin	Disgust as a Mechanism for Decision Making Under Risk: Illuminating Sex Differences and Individual Risk-Taking Correlates of Disgust Propensity. [Article]	Emotion October 2018;18(7):942-958		Articles.	Article.	Click here for full text options	SFX	LibKey Link
878	Ovid Technologies	Journals@Ovid	00004565-201810000-00002.	Schaubroeck, John M. Lam, Long W. Lai, Jennifer Y. M. Lennard, Anna C. Peng, Ann C. Chan, Ka Wai	Changing Experiences of Work Dirtiness, Occupational Disidentification, and Employee Withdrawal. [Article]	Journal of Applied Psychology October 2018;103(10):1086-1100		Feature Articles.	Article.	Click here for full text options	SFX	LibKey Link
879	Ovid Technologies	Journals@Ovid	00125528-201810000-00009.	Bogart, Laura M. Dale, Sannisha K. Daffin, Gary K. Patel, Kinjal N. Klein, David J. Mayer, Kenneth H. Pantalone, David W.	Pilot Intervention for Discrimination-Related Coping Among HIV-Positive Black Sexual Minority Men. [Miscellaneous Article]	Cultural Diversity & Ethnic Minority Psychology October 2018;24(4):541-551		Cultural Adaptation to Treatment.	Miscellaneous Article.	Click here for full text options	SFX	LibKey Link
880	Ovid Technologies	Journals@Ovid	00012097-201809000-00014.	Garbacz, S. Andrew Hirano, Kara McIntosh, Kent Eagle, John W. Minch, Devon Vatland, Christopher	Family Engagement in Schoolwide Positive Behavioral Interventions and Supports: Barriers and Facilitators to Implementation. [Miscellaneous]	School Psychology Quarterly September 2018;33(3):448-459		Empirical Studies.	Miscellaneous.	Click here for full text options	SFX	LibKey Link
881	Ovid Technologies	Journals@Ovid	01437492-201809000-00001.	McQuarrie, Susanna J. Crowell Caporino, Nicole E.	Measuring Caregiver Impact on Children's Violent News Media Exposure: Development and Initial Validation of the Caregiver Responses to Youth Media Exposure (CRYME). [Article]	Psychology of Violence September 2018;8(5):527-536		Articles.	Article.	Click here for full text options	SFX	LibKey Link
882	Ovid Technologies	Journals@Ovid	00004730-201809000-00006.	D'Amico, Elizabeth J. Parast, Layla Shadel, William G. Meredith, Lisa S. Seelam, Rachana Stein, Bradley D.	Brief Motivational Interviewing Intervention to Reduce Alcohol and Marijuana Use for At-Risk Adolescents in Primary Care. [Miscellaneous Article]	Journal of Consulting & Clinical Psychology September 2018;86(9):775-786		Intervention: Substance Use Problems.	Miscellaneous Article.	Click here for full text options	SFX	LibKey Link
883	Ovid Technologies	Journals@Ovid	01756958-201809000-00004.	Hobaica, Steven Alman, Alexis Jackowich, Sloan Kwon, Paul	Empirically Based Psychological Interventions With Sexual Minority Youth: A Systematic Review. [Article]	Psychology of Sexual Orientation and Gender Diversity September 2018;5(3):313-323		Regular Articles.	Article.	Click here for full text options	SFX	LibKey Link
884	Ovid Technologies	Journals@Ovid	01756958-201809000-00003.	Bourn, Jamie R. Frantell, Keri A. Miles, Joseph R.	Internalized Heterosexism, Religious Coping, and Psychache in LGB Young Adults Who Identify as Religious. [Article]	Psychology of Sexual Orientation and Gender Diversity September 2018;5(3):303-312		Regular Articles.	Article.	Click here for full text options	SFX	LibKey Link
885	Ovid Technologies	Journals@Ovid	00135761-201809000-00002.	Burke, W. Warner	The Rise and Fall of the Growth of Organization Development: What Now?. [Article]	Consulting Psychology Journal: Practice & Research September 2018;70(3):186-206		Wisdom Paper.	Article.	Click here for full text options	SFX	LibKey Link
886	Ovid Technologies	Journals@Ovid	01714605-201809000-00010.	Rosenthal, Susan L. Morris, Marilyn C. Hoffman, Lily F. Zimet, Gregory D.	Inclusion of Adolescents in STI/HIV Biomedical Prevention Trials: Autonomy, Decision Making, and Parental Involvement. [Article]	Clinical Practice in Pediatric Psychology September 2018;6(3):299-307		Special Section: Ethics.	Article.	Click here for full text options	SFX	LibKey Link
887	Ovid Technologies	Journals@Ovid	01906592-201809000-00001.	Cook, Joan M. Simiola, Vanessa McCarthy, Elissa Ellis, Amy Stirman, Shannon Wiltsey	Use of Reflective Journaling to Understand Decision Making Regarding Two Evidence-Based Psychotherapies for PTSD: Practice Implications. [Article]	Practice Innovations September 2018;3(3):153-167		Articles.	Article.	Click here for full text options	SFX	LibKey Link
888	Ovid Technologies	Journals@Ovid	01857017-201809000-00015.	Mongrain, Myriam Barnes, Caroline Barnhart, Ryan Zalan, Leah B.	Acts of Kindness Reduce Depression in Individuals Low on Agreeableness. [Article]	Translational Issues in Psychological Science September 2018;4(3):323-334		Articles.	Article.	Click here for full text options	SFX	LibKey Link
889	Ovid Technologies	Journals@Ovid	01857017-201809000-00012.	Hofmann, Jennifer Gander, Fabian Ruch, Willibald	Exploring Differences in Well-Being Across Occupation Type and Skill. [Article]	Translational Issues in Psychological Science September 2018;4(3):290-303		Articles.	Article.	Click here for full text options	SFX	LibKey Link
890	Ovid Technologies	Journals@Ovid	00748816-201809000-00003.	Rohlf, Vanessa I.	Interventions for Occupational Stress and Compassion Fatigue in Animal Care Professionals-A Systematic Review . [Review]	Traumatology September 2018;24(3):186-192		Interventions for Occupational Stress and Compassion Fatigue in Animal Care Professionals-A Systematic Review .	Review.	Click here for full text options	SFX	LibKey Link
891	Ovid Technologies	Journals@Ovid	02075930-201809000-00005.	Ramakrishnan, Saranya Barker, Cory David Vervoordt, Samantha Zhang, Anne	Rethinking Cross-Cultural Adaptability Using Behavioral Developmental Theory: An Analysis of Different Migrant Behaviors. [Article]	Behavioral Development November 2018;23(2):138-152		Articles.	Article.	Click here for full text options	SFX	LibKey Link
892	Ovid Technologies	Journals@Ovid	00062930-201808000-00017.	Klikauer, Thomas Tabassum, Reshman	Ten Times Violence. [Book or Media Review]	Peace & Conflict: Journal of Peace Psychology August 2018;24(3):377-379		Book Review.	Book or Media Review.	Click here for full text options	SFX	LibKey Link
893	Ovid Technologies	Journals@Ovid	00062930-201808000-00003.	de Carvalho, Catia Pinto, Marta	Refugee Camp as an Immediate Solution: Response and Its Psychological Meanings. [Miscellaneous]	Peace & Conflict: Journal of Peace Psychology August 2018;24(3):277-282		Introduction to the Special Issue.	Miscellaneous.	Click here for full text options	SFX	LibKey Link
894	Ovid Technologies	Journals@Ovid	01879014-201808000-00006.	Weisz, Carolyn Quinn, Diane M.	Stigmatized Identities, Psychological Distress, and Physical Health: Intersections of Homelessness and Race. [Article]	Stigma and Health August 2018;3(3):229-240		Articles.	Article.	Click here for full text options	SFX	LibKey Link
895	Ovid Technologies	Journals@Ovid	00004565-201808000-00004.	Kooij, Dorien T. A. M. Kanfer, Ruth Betts, Matt Rudolph, Cort W.	Future Time Perspective: A Systematic Review and Meta-Analysis. [Article]	Journal of Applied Psychology August 2018;103(8):867-893		Feature Articles.	Article.	Click here for full text options	SFX	LibKey Link
896	Ovid Technologies	Journals@Ovid	00003159-201808000-00011.	Krause, Mark A. Udell, Monique A. R. Leavens, David A. Skopos, Lyra	Animal Pointing: Changing Trends and Findings From 30 Years of Research. [Article]	Journal of Comparative Psychology August 2018;132(3):326-345		Articles.	Article.	Click here for full text options	SFX	LibKey Link
897	Ovid Technologies	Journals@Ovid	00003159-201808000-00006.	Forestier, Tatiana Feron, Christophe Gouat, Patrick	Transmission of Food Preference Between Unfamiliar House Mice (Mus musculus domesticus) Is Dependent on Social Context. [Article]	Journal of Comparative Psychology August 2018;132(3):268-279		Articles.	Article.	Click here for full text options	SFX	LibKey Link
898	Ovid Technologies	Journals@Ovid	01189008-201808000-00002.	Jobes, David A. Gregorian, Mariam J. Colborn, Victoria A.	A Stepped Care Approach to Clinical Suicide Prevention. [Miscellaneous Article]	Psychological Services August 2018;15(3):243-250		Conceptual Models and Assessment.	Miscellaneous Article.	Click here for full text options	SFX	LibKey Link
899	Ovid Technologies	Journals@Ovid	00063061-201808000-00009.	McGuire, Luke Rizzo, Michael T. Killen, Melanie Rutland, Adam	The Development of Intergroup Resource Allocation: The Role of Cooperative and Competitive In-Group Norms. [Miscellaneous Article]	Developmental Psychology August 2018;54(8):1499-1506		In-Group and Out-Group Contact.	Miscellaneous Article.	Click here for full text options	SFX	LibKey Link
900	Ovid Technologies	Journals@Ovid	00040449-201808000-00006.	Smith, Amy Fisher	News and Notes. [Miscellaneous]	Journal of Theoretical & Philosophical Psychology August 2018;38(3):187-188		News and Notes.	Miscellaneous.	Click here for full text options	SFX	LibKey Link
901	Ovid Technologies	Journals@Ovid	00005205-201808000-00003.	Chang, Linda W. Cikara, Mina	Social Decoys: Leveraging Choice Architecture to Alter Social Preferences. [Miscellaneous Article]	Journal of Personality & Social Psychology August 2018;115(2):206-223		Social Decoys: Leveraging Choice Architecture to Alter Social Preferences.	Miscellaneous Article.	Click here for full text options	SFX	LibKey Link
902	Ovid Technologies	Journals@Ovid	00011346-201808000-00005.	da Silva Rebelo, Maria Jose Fernandez, Mercedes Achotegui, Joseba	Mistrust, Anger, and Hostility in Refugees, Asylum Seekers, and Immigrants: A Systematic Review. [Article]	Canadian Psychology August 2018;59(3):239-251		Regular Articles / Article reguliers.	Article.	Click here for full text options	SFX	LibKey Link
903	Ovid Technologies	Journals@Ovid	01845231-201808000-00002.	Baum, William M.	Three Laws of Behavior: Allocation, Induction, and Covariance. [Article]	Behavior Analysis: Research and Practice August 2018;18(3):239-251		Special Section: Basic Research in Behavior Analysis: Part 2.	Article.	Click here for full text options	SFX	LibKey Link
904	Ovid Technologies	Journals@Ovid	01515544-201807000-00004.	Jacobs, Ruud S.	Play to Win Over: Effects of Persuasive Games. [Article]	Psychology of Popular Media Culture July 2018;7(3):231-240		Articles.	Article.	Click here for full text options	SFX	LibKey Link
905	Ovid Technologies	Journals@Ovid	01429398-201807000-00012.	Blais, Rebecca K. Brignone, Emily Fargo, Jamison D. Galbreath, Nathan W. Gundlapalli, Adi V.	Assailant Identity and Self-Reported Nondisclosure of Military Sexual Trauma in Partnered Women Veterans. [Miscellaneous]	Psychological Trauma: Theory, Research, Practice, & Policy July 2018;10(4):470-474		Trauma in the Military and War Zones.	Miscellaneous.	Click here for full text options	SFX	LibKey Link
906	Ovid Technologies	Journals@Ovid	01429398-201807000-00001.	McDonnell, Cheryl J. Garbers, Samantha V.	Adverse Childhood Experiences and Obesity: Systematic Review of Behavioral Interventions for Women. [Miscellaneous Article]	Psychological Trauma: Theory, Research, Practice, & Policy July 2018;10(4):387-395		Childhood Adversity.	Miscellaneous Article.	Click here for full text options	SFX	LibKey Link
907	Ovid Technologies	Journals@Ovid	01787238-201807000-00011.	Frankenhuis, Willem E. Roelofs, Marieke F. A. de Vries, Sarah A.	Does Exposure to Psychosocial Adversity Enhance Deception Detection Ability?. [Article]	Evolutionary Behavioral Sciences July 2018;12(3):218-229		Articles.	Article.	Click here for full text options	SFX	LibKey Link
908	Ovid Technologies	Journals@Ovid	01787238-201807000-00004.	von Helversen, Bettina Mata, Rui Samanez-Larkin, Gregory R. Wilke, Andreas	Foraging, Exploration, or Search? On the (Lack of) Convergent Validity Between Three Behavioral Paradigms. [Article]	Evolutionary Behavioral Sciences July 2018;12(3):152-162		Articles.	Article.	Click here for full text options	SFX	LibKey Link
909	Ovid Technologies	Journals@Ovid	00005205-201807000-00007.	Chu, Carol Walker, Kristin L. Stanley, Ian H. Hirsch, Jameson K. Greenberg, Jeffrey H. Rudd, M. David Joiner, Thomas E.	Perceived Problem-Solving Deficits and Suicidal Ideation: Evidence for the Explanatory Roles of Thwarted Belongingness and Perceived Burdensomeness in Five Samples. [Miscellaneous Article]	Journal of Personality & Social Psychology July 2018;115(1):137-160		Perceived Problem-Solving Deficits and Suicidal Ideation: Evidence for the Explanatory Roles of Thwarted Belongingness and Perceived Burdensomeness in Five Samples.	Miscellaneous Article.	Click here for full text options	SFX	LibKey Link
910	Ovid Technologies	Journals@Ovid	00005205-201807000-00002.	Rudert, Selma Carolin Sutter, Daniela Corrodi, Veronique Charlotte Greifeneder, Rainer	Who's to Blame? Dissimilarity as a Cue in Moral Judgments of Observed Ostracism Episodes. [Miscellaneous Article]	Journal of Personality & Social Psychology July 2018;115(1):31-53		Who's to Blame? Dissimilarity as a Cue in Moral Judgments of Observed Ostracism Episodes.	Miscellaneous Article.	Click here for full text options	SFX	LibKey Link
911	Ovid Technologies	Journals@Ovid	00004785-201807000-00008.	Bruneau, Emile Jacoby, Nir Kteily, Nour Saxe, Rebecca	Denying Humanity: The Distinct Neural Correlates of Blatant Dehumanization. [Article]	Journal of Experimental Psychology: General July 2018;147(7):1078-1093		Articles.	Article.	Click here for full text options	SFX	LibKey Link
912	Ovid Technologies	Journals@Ovid	00004785-201807000-00001.	Thompson, Valerie A. Pennycook, Gordon Trippas, Dries Evans, Jonathan St. B. T.	Do Smart People Have Better Intuitions?. [Article]	Journal of Experimental Psychology: General July 2018;147(7):945-961		Articles.	Article.	Click here for full text options	SFX	LibKey Link
913	Ovid Technologies	Journals@Ovid	00125528-201807000-00011.	Sabri, Bushra Simonet, Michelle Campbell, Jacquelyn C.	Risk and Protective Factors of Intimate Partner Violence Among South Asian Immigrant Women and Perceived Need for Services. [Article]	Cultural Diversity & Ethnic Minority Psychology July 2018;24(3):442-452		Regular Articles.	Article.	Click here for full text options	SFX	LibKey Link
914	Ovid Technologies	Journals@Ovid	01756958-201806000-00012.	White, Arielle E. Moeller, Julia Ivcevic, Zorana Brackett, Marc A.	Gender Identity and Sexual Identity Labels Used by U.S. High School Students: A Co-Occurrence Network Analysis. [Report]	Psychology of Sexual Orientation and Gender Diversity June 2018;5(2):243-252		Brief Reports.	Report.	Click here for full text options	SFX	LibKey Link
915	Ovid Technologies	Journals@Ovid	01714605-201806000-00006.	Harris, Michael A. Teplitsky, Lena Nagra, Harpreet Spiro, Kim Wagner, David V.	Single (Aim)-Minded Strategies for Demonstrating Value to Payers for Youth With Medical Complexity. [Miscellaneous Article]	Clinical Practice in Pediatric Psychology June 2018;6(2):152-163		Single (Aim)-Minded Strategies for Demonstrating Value to Payers for Youth With Medical Complexity.	Miscellaneous Article.	Click here for full text options	SFX	LibKey Link
916	Ovid Technologies	Journals@Ovid	00748816-201806000-00004.	Takaoka, Kota Niitsu, Tomihisa Suzuki, Saho Kono, Akiko Nakazato, Michiko Shimizu, Eiji	The Association of Posttraumatic Stress Disorder Risk With Help-Seeking Behavior: A Cross-Sectional Study of Earthquake and Tsunami Survivors in Japan. [Article]	Traumatology June 2018;24(2):123-130		Articles.	Article.	Click here for full text options	SFX	LibKey Link
917	Ovid Technologies	Journals@Ovid	00748816-201806000-00002.	Thomas, Kate H. McDaniel, Justin T. Haring, Ellen L. Albright, David L. Fletcher, Kari L.	Mental Health Needs of Military and Veteran Women: An Assessment Conducted by the Service Women's Action Network. [Article]	Traumatology June 2018;24(2):104-112		Articles.	Article.	Click here for full text options	SFX	LibKey Link
918	Ovid Technologies	Journals@Ovid	01369758-201806000-00006.	Uehara, Denise L. Chugen, Jonathan Staley Raatior, Vidalino	Perceptions of Pacific Islander Students in Higher Education. [Article]	Journal of Diversity in Higher Education June 2018;11(2):182-191		Articles.	Article.	Click here for full text options	SFX	LibKey Link
919	Ovid Technologies	Journals@Ovid	00001326-201806000-00003.	Lanza, Allyssa Roysircar, Gargi Rodgers, Sarajane	First Responder Mental Healthcare: Evidence-Based Prevention, Postvention, and Treatment. [Article]	Professional Psychology - Research & Practice June 2018;49(3):193-204		Articles.	Article.	Click here for full text options	SFX	LibKey Link
920	Ovid Technologies	Journals@Ovid	00011970-201806000-00011.	Davis, Alan K. Nickelsen, Tetiana Zucker, Robert A. Bonar, Erin E. Walton, Maureen A.	Acceptability of Nonabstinent Treatment Outcome Goals Among Addiction Treatment Providers in Ukraine. [Miscellaneous]	Psychology of Addictive Behaviors June 2018;32(4):485-495		Other Substance Use.	Miscellaneous.	Click here for full text options	SFX	LibKey Link
921	Ovid Technologies	Journals@Ovid	01189008-201805000-00010.	Fraynt, Rebecca Cooper, David Edwards-Stewart, Amanda Hoyt, Tim Micheel, Logan Pruitt, Larry Skopp, Nancy Smolenski, Derek	An Evaluation of Mobile Applications Designed to Assist Service Members and Veterans Transitioning to Civilian Life. [Article]	Psychological Services May 2018;15(2):208-215		Articles.	Article.	Click here for full text options	SFX	LibKey Link
922	Ovid Technologies	Journals@Ovid	01189008-201805000-00005.	Sreenivasan, Shoba Rosenthal, Joel Smee, Daniel E. Wilson, Keith McGuire, Jim	Coming Home From Prison: Adapting Military Resilience Training to Enhance Successful Community Reintegration for Justice-Involved Iraq-Afghanistan Veterans. [Article]	Psychological Services May 2018;15(2):163-171		Articles.	Article.	Click here for full text options	SFX	LibKey Link
923	Ovid Technologies	Journals@Ovid	01189008-201805000-00002.	Drebing, Charles E. Reilly, Erin Henze, Kevin T. Kelly, Megan Russo, Anthony Smolinsky, John Gorman, Jay Penk, Walter E.	Using Peer Support Groups to Enhance Community Integration of Veterans in Transition. [Article]	Psychological Services May 2018;15(2):135-145		Articles.	Article.	Click here for full text options	SFX	LibKey Link
924	Ovid Technologies	Journals@Ovid	01189008-201805000-00001.	Ainspan, Nathan D. Penk, Walter Kearney, Lisa K.	Psychosocial Approaches to Improving the Military-to-Civilian Transition Process. [Miscellaneous]	Psychological Services May 2018;15(2):129-134		Introduction.	Miscellaneous.	Click here for full text options	SFX	LibKey Link
925	Ovid Technologies	Journals@Ovid	00000487-201804000-00004.	Holland, Kathryn J. Cortina, Lilia M. Freyd, Jennifer J.	Compelled Disclosure of College Sexual Assault. [Article]	American Psychologist April 2018;73(3):256-268		Articles.	Article.	Click here for full text options	SFX	LibKey Link
926	Ovid Technologies	Journals@Ovid	00000487-201804000-00001.	Grolnick, Wendy S. Schonfeld, David J. Schreiber, Merritt Cohen, Judith Cole, Valerie Jaycox, Lisa Lochman, John Pfefferbaum, Betty Ruggiero, Kenneth Wells, Kenneth Wong, Marleen Zatzick, Douglas	Improving Adjustment and Resilience in Children Following a Disaster: Addressing Research Challenges. [Article]	American Psychologist April 2018;73(3):215-229		Articles.	Article.	Click here for full text options	SFX	LibKey Link
927	Ovid Technologies	Journals@Ovid	00063904-201804000-00005.	Baggerly, Jennifer	Religious Faith in Play Therapy: Survey Findings. [Article]	International Journal of Play Therapy April 2018;27(2):114-123		Articles.	Article.	Click here for full text options	SFX	LibKey Link
928	Ovid Technologies	Journals@Ovid	01438460-201804000-00004.	Hodgetts, Darrin Stolte, Ottilie Groot, Shiloh Drew, Neil	Homelessness, Mimesis, and the Flanerie. [Article]	International Perspectives in Psychology: Research, Practice, & Consultation April 2018;7(2):91-106		Articles.	Article.	Click here for full text options	SFX	LibKey Link
929	Ovid Technologies	Journals@Ovid	00012030-201804000-00001.	Elbogen, Eric B. Wagner, H. Ryan Kimbrel, Nathan A. Brancu, Mira Naylor, Jennifer Graziano, Robert Crawford, Eric VA Mid-Atlantic MIRECC Workgroup	Risk Factors for Concurrent Suicidal Ideation and Violent Impulses in Military Veterans. [Article]	Psychological Assessment April 2018;30(4):425-435		Articles.	Article.	Click here for full text options	SFX	LibKey Link
930	Ovid Technologies	Journals@Ovid	00012003-201804000-00006.	Hammett, Julia F. Karney, Benjamin R. Bradbury, Thomas N.	Longitudinal Effects of Increases and Decreases in Intimate Partner Aggression. [Miscellaneous Article]	Journal of Family Psychology April 2018;32(3):343-354		Couple Relationships.	Miscellaneous Article.	Click here for full text options	SFX	LibKey Link
931	Ovid Technologies	Journals@Ovid	00005205-201804000-00001.	Nai, Jared Narayanan, Jayanth Hernandez, Ivan Savani, Krishna	People in More Racially Diverse Neighborhoods Are More Prosocial. [Miscellaneous Article]	Journal of Personality & Social Psychology April 2018;114(4):497-515		Attitudes and Social Cognition.	Miscellaneous Article.	Click here for full text options	SFX	LibKey Link
932	Ovid Technologies	Journals@Ovid	01709761-201804000-00004.	Murray-Swank, Nichole A. Dausch, Barbara M. Ehrnstrom, Colleen	The Mental Health Status and Barriers to Seeking Care in Rural Women Veterans. [Article]	Journal of Rural Mental Health April 2018;42(2):102-115		Articles.	Article.	Click here for full text options	SFX	LibKey Link
933	Ovid Technologies	Journals@Ovid	00748816-201803000-00009.	Hanrahan, Cassandra Sabo, Brenda M. Robb, Paul	Secondary Traumatic Stress and Veterinarians: Human-Animal Bonds as Psychosocial Determinants of Health. [Article]	Traumatology March 2018;24(1):73-82		Articles.	Article.	Click here for full text options	SFX	LibKey Link
934	Ovid Technologies	Journals@Ovid	01434891-201803000-00002.	Lilienfeld, Scott O. Sauvigne, Katheryn C. Reber, Justin Watts, Ashley L. Hamann, Stephan Smith, Sarah Francis Patrick, Christopher J. Bowes, Shauna M. Tranel, Daniel	Potential Effects of Severe Bilateral Amygdala Damage on Psychopathic Personality Features: A Case Report. [Article]	Personality Disorders: Theory, Research, & Treatment March 2018;9(2):112-121		Articles.	Article.	Click here for full text options	SFX	LibKey Link
935	Ovid Technologies	Journals@Ovid	00044321-201803000-00007.	Davis, Lori L. Kyriakides, Tassos C. Suris, Alina Ottomanelli, Lisa Drake, Robert E. Parker, Pamela E. Mueller, Lisa Resnick, Sandra G. Toscano, Richard Blansett, Catherine M. McCall, Kimberly P. Huang, Grant D.	Veterans Individual Placement and Support Towards Advancing Recovery: Methods and Baseline Clinical Characteristics of a Multisite Study. [Article]	Psychiatric Rehabilitation Journal March 2018;41(1):55-66		Articles.	Article.	Click here for full text options	SFX	LibKey Link
936	Ovid Technologies	Journals@Ovid	00044321-201803000-00004.	Gumber, Shinakee Stein, Catherine H.	Beyond These Walls: Can Psychosocial Clubhouses Promote the Social Integration of Adults With Serious Mental Illness in the Community?. [Article]	Psychiatric Rehabilitation Journal March 2018;41(1):29-38		Articles.	Article.	Click here for full text options	SFX	LibKey Link
937	Ovid Technologies	Journals@Ovid	00044321-201803000-00002.	Subica, Andrew M. Yamada, Ann-Marie	Development of a Spirituality-Infused Cognitive Behavioral Intervention for Individuals With Serious Mental Illnesses. [Article]	Psychiatric Rehabilitation Journal March 2018;41(1):8-15		Articles.	Article.	Click here for full text options	SFX	LibKey Link
938	Ovid Technologies	Journals@Ovid	00135761-201803000-00004.	Zak, Paul J.	The Neuroscience of High-Trust Organizations. [Article]	Consulting Psychology Journal: Practice & Research March 2018;70(1):45-58		Articles.	Article.	Click here for full text options	SFX	LibKey Link
939	Ovid Technologies	Journals@Ovid	00011970-201803000-00009.	Norman, Sonya B. Haller, Moira Hamblen, Jessica L. Southwick, Steven M. Pietrzak, Robert H.	The Burden of Co-Occurring Alcohol Use Disorder and PTSD in U.S. Military Veterans: Comorbidities, Functioning, and Suicidality. [Report]	Psychology of Addictive Behaviors March 2018;32(2):224-229		Brief Reports.	Report.	Click here for full text options	SFX	LibKey Link
940	Ovid Technologies	Journals@Ovid	00011970-201803000-00001.	Rash, Carla J. Petry, Nancy M. Alessi, Sheila M.	A Randomized Trial of Contingency Management for Smoking Cessation in the Homeless. [Review]	Psychology of Addictive Behaviors March 2018;32(2):141-148		Rapid Review, Primary Study Outcomes.	Review.	Click here for full text options	SFX	LibKey Link
941	Ovid Technologies	Journals@Ovid	01709762-201803000-00005.	Purcell, Natalie Drexler, Michael L.	Behavioral Threat Assessment and Management: Lessons Learned in One VA Health Care System. [Editorial]	Journal of Threat Assessment & Management March 2018;5(1):42-62		Commentary.	Editorial.	Click here for full text options	SFX	LibKey Link
942	Ovid Technologies	Journals@Ovid	01429398-201803000-00017.	Yeung, Nelson C. Y. Lau, Joseph T. F. Yu, Nancy Xiaonan Zhang, Jianping Xu, Zhening Choi, Kai Chow Zhang, Qi Mak, Winnie W. S. Lui, Wacy W. S.	Media Exposure Related to the 2008 Sichuan Earthquake Predicted Probable PTSD Among Chinese Adolescents in Kunming, China: A Longitudinal Study. [Miscellaneous]	Psychological Trauma: Theory, Research, Practice, & Policy March 2018;10(2):253-262		PTSD in Earthquake Survivors.	Miscellaneous.	Click here for full text options	SFX	LibKey Link
943	Ovid Technologies	Journals@Ovid	01429398-201803000-00015.	Itzhaky, Haya Weiss-Dagan, Shlomit Taubman-Ben-Ari, Orit	Internal and Community Recourses' Contribution to Level of Posttraumatic Symptoms-The Case of Tourists After the Earthquake in Nepal, 2015. [Miscellaneous]	Psychological Trauma: Theory, Research, Practice, & Policy March 2018;10(2):239-245		PTSD in Earthquake Survivors.	Miscellaneous.	Click here for full text options	SFX	LibKey Link
944	Ovid Technologies	Journals@Ovid	00006823-201803000-00003.	French, Kimberly A. Dumani, Soner Allen, Tammy D. Shockley, Kristen M.	A Meta-Analysis of Work-Family Conflict and Social Support. [Article]	Psychological Bulletin March 2018;144(3):284-314		Articles.	Article.	Click here for full text options	SFX	LibKey Link
945	Ovid Technologies	Journals@Ovid	00042740-201803000-00003.	Grounds, Margaret A. Joslyn, Susan L.	Communicating Weather Forecast Uncertainty: Do Individual Differences Matter?. [Article]	Journal of Experimental Psychology: Applied March 2018;24(1):18-33		Articles.	Article.	Click here for full text options	SFX	LibKey Link
946	Ovid Technologies	Journals@Ovid	00062896-201803000-00005.	Brandt, Jason Bakker, Arnold	Neuropsychological Investigation of "The Amazing Memory Man". [Article]	Neuropsychology March 2018;32(3):304-316		Special Section: Clinical Neuroscience.	Article.	Click here for full text options	SFX	LibKey Link
947	Ovid Technologies	Journals@Ovid	00012097-201803000-00014.	Blodgett, Christopher Lanigan, Jane D.	The Association Between Adverse Childhood Experience (ACE) and School Success in Elementary School Children. [Article]	School Psychology Quarterly March 2018;33(1):137-146		Empirical Articles.	Article.	Click here for full text options	SFX	LibKey Link
948	Ovid Technologies	Journals@Ovid	00005205-201802000-00001.	Stellar, Jennifer E. Willer, Robb	Unethical and Inept? The Influence of Moral Information on Perceptions of Competence. [Miscellaneous Article]	Journal of Personality & Social Psychology February 2018;114(2):195-210		Unethical and Inept? The Influence of Moral Information on Perceptions of Competence.	Miscellaneous Article.	Click here for full text options	SFX	LibKey Link
949	Ovid Technologies	Journals@Ovid	00011346-201802000-00008.	Rezazadeh, Maryam S. Hoover, Michael L.	Women's Experiences of Immigration to Canada: A Review of the Literature. [Article]	Canadian Psychology February 2018;59(1):76-88		Regular Articles / Article reguliers.	Article.	Click here for full text options	SFX	LibKey Link
950	Ovid Technologies	Journals@Ovid	00004730-201802000-00007.	O'Haire, Marguerite E. Rodriguez, Kerri E.	Preliminary Efficacy of Service Dogs as a Complementary Treatment for Posttraumatic Stress Disorder in Military Members and Veterans. [Miscellaneous]	Journal of Consulting & Clinical Psychology February 2018;86(2):179-188		PTSD: Correlates and Intervention.	Miscellaneous.	Click here for full text options	SFX	LibKey Link
951	Ovid Technologies	Journals@Ovid	01189008-201802000-00012.	Eno Louden, Jennifer Manchak, Sarah M.	Social Networks and Treatment Adherence Among Latino Offenders With Mental Illness. [Correction]	Psychological Services February 2018;15(1):109-118		Psychological Interventions in Correctional Systems.	Correction.	Click here for full text options	SFX	LibKey Link
952	Ovid Technologies	Journals@Ovid	01189008-201802000-00010.	Blonigen, Daniel M. Rodriguez, Allison L. Manfredi, Luisa Nevedal, Andrea Rosenthal, Joel McGuire, James F. Smelson, David Timko, Christine	Cognitive-Behavioral Treatments for Criminogenic Thinking: Barriers and Facilitators to Implementation Within the Veterans Health Administration. [Correction]	Psychological Services February 2018;15(1):87-97		Psychological Interventions in Correctional Systems.	Correction.	Click here for full text options	SFX	LibKey Link
953	Ovid Technologies	Journals@Ovid	01189008-201802000-00007.	LePage, James P. Lewis, Avery A. Crawford, April M. Washington, Edward L. Parish-Johnson, Julie A. Cipher, Daisha J. Bradshaw, Ledjona D.	Vocational Rehabilitation for Veterans With Felony Histories and Mental Illness: 12-Month Outcomes. [Correction]	Psychological Services February 2018;15(1):56-64		Psychological Interventions in Correctional Systems.	Correction.	Click here for full text options	SFX	LibKey Link
954	Ovid Technologies	Journals@Ovid	01189008-201802000-00005.	Burton, Cynthia Z. Abraham, Kristen M. Grindle, Chelsea M. Visnic, Stephanie Hack, Samantha M. McCarthy, John F. Bowersox, Nicholas W.	Outreach to Veterans With Serious Mental Illness Who Are Lost to Care: Predictors of Outreach Contact. [Miscellaneous]	Psychological Services February 2018;15(1):40-44		Serious Mental Illness.	Miscellaneous.	Click here for full text options	SFX	LibKey Link
955	Ovid Technologies	Journals@Ovid	01189008-201802000-00002.	Painter, Janelle M. Brignone, Emily Gilmore, Amanda K. Lehavot, Keren Fargo, Jamison Suo, Ying Simpson, Tracy Carter, Marjorie E. Blais, Rebecca K. Gundlapalli, Adi V.	Gender Differences in Service Utilization Among Operations Enduring Freedom, Iraqi Freedom, and New Dawn Veterans Affairs Patients With Severe Mental Illness and Substance Use Disorders. [Miscellaneous Article]	Psychological Services February 2018;15(1):11-20		Serious Mental Illness.	Miscellaneous Article.	Click here for full text options	SFX	LibKey Link
956	Ovid Technologies	Journals@Ovid	01756937-201802000-00006.	De Sousa, Maysa Peterman, Amy H. Reeve, Charlie L.	An Initial Model of Scarcity. [Article]	Qualitative Psychology February 2018;5(1):59-76		Applied Articles.	Article.	Click here for full text options	SFX	LibKey Link
957	Ovid Technologies	Journals@Ovid	01756937-201802000-00005.	Guest, Andrew M.	The Social Organization of Extracurricular Activities: Interpreting Developmental Meanings in Contrasting High Schools. [Article]	Qualitative Psychology February 2018;5(1):41-58		Applied Articles.	Article.	Click here for full text options	SFX	LibKey Link
958	Ovid Technologies	Journals@Ovid	00012030-201802000-00002.	Oltmanns, Joshua R. Widiger, Thomas A.	A Self-Report Measure for the ICD-11 Dimensional Trait Model Proposal: The Personality Inventory for ICD-11. [Article]	Psychological Assessment February 2018;30(2):154-169		Articles.	Article.	Click here for full text options	SFX	LibKey Link
959	Ovid Technologies	Journals@Ovid	00006823-201801000-00001.	Le, Bonnie M. Impett, Emily A. Lemay, Edward P. Jr. Muise, Amy Tskhay, Konstantin O.	Communal Motivation and Well-Being in Interpersonal Relationships: An Integrative Review and Meta-Analysis. [Article]	Psychological Bulletin January 2018;144(1):1-25		Articles.	Article.	Click here for full text options	SFX	LibKey Link
960	Ovid Technologies	Journals@Ovid	01429398-201801000-00007.	Chae, Jeong-Ho Huh, Hyu Jung Choi, Won Joon	Embitterment and Bereavement: The Sewol Ferry Accident Example . [Article]	Psychological Trauma: Theory, Research, Practice, & Policy January 2018;10(1):46-50		Special Section: Posttraumatic Embitterment Syndrome.	Article.	Click here for full text options	SFX	LibKey Link
961	Ovid Technologies	Journals@Ovid	00125528-201801000-00009.	Franco, Marisa G. O'Brien, Karen M.	Racial Identity Invalidation With Multiracial Individuals: An Instrument Development Study. [Article]	Cultural Diversity & Ethnic Minority Psychology January 2018;24(1):112-125		Articles.	Article.	Click here for full text options	SFX	LibKey Link
962	Ovid Technologies	Journals@Ovid	01709761-201801000-00005.	Finlay, Andrea K. Harris, Alex H. S. Rosenthal, Joel Blue-Howells, Jessica Clark, Sean Flatley, Bessie Timko, Christine	Justice Involvement and Treatment Use Among Rural Veterans. [Article]	Journal of Rural Mental Health January 2018;42(1):46-59		Articles.	Article.	Click here for full text options	SFX	LibKey Link
963	Ovid Technologies	Journals@Ovid	00134426-201764020-00004.	Nagel, Jonas Rybak, Andrej	Scale Effects in Moral Relevance Assessment: How Implicit Presuppositions Communicated by Response Scales Affect Expressed Judgments. [Article]	Experimental Psychology 2017;64(2):93-109		Research Articles.	Article.	Click here for full text options	SFX	LibKey Link
964	Ovid Technologies	Journals@Ovid	00003243-201738040-00006.	Predmore, Zachary Ramchand, Rajeev Ayer, Lynsay Kotzias, Virginia Engel, Charles Ebener, Patricia Kemp, Janet E. Karras, Elizabeth Haas, Gretchen L.	Expanding Suicide Crisis Services to Text and Chat: Responders' Perspectives of the Differences Between Communication Modalities. [Miscellaneous]	Crisis: Journal of Crisis Intervention & Suicide 2017;38(4):255-260		Research Trends.	Miscellaneous.	Click here for full text options	SFX	LibKey Link
965	Ovid Technologies	Journals@Ovid	00003243-201738010-00007.	Karras, Elizabeth Lu, Naiji Elder, Heather Tu, Xin Thompson, Caitlin Tenhula, Wendy Batten, Sonja V. Bossarte, Robert M.	Promoting Help Seeking to Veterans: A Comparison of Public Messaging Strategies to Enhance the Use of the Veterans Crisis Line. [Miscellaneous Article]	Crisis: Journal of Crisis Intervention & Suicide 2017;38(1):53-62		Research Trends.	Miscellaneous Article.	Click here for full text options	SFX	LibKey Link
966	Ovid Technologies	Journals@Ovid	01369759-201729010-00006.	Steinemann, Sharon T. Iten, Glena H. Opwis, Klaus Forde, Seamus F. Frasseck, Lars Mekler, Elisa D.	Interactive Narratives Affecting Social Change: A Closer Look at the Relationship Between Interactivity and Prosocial Behavior. [Report]	Journal of Media Psychology: Theories, Methods, & Applications 2017;29(1):54-66		Pre-Registered Reports.	Report.	Click here for full text options	SFX	LibKey Link
967	Ovid Technologies	Journals@Ovid	01369761-201722530-00006.	Neudert, Marie Kristin Stark, Rudolf Kress, Laura Hermann, Andrea	Trait Worry and Neural Correlates of Emotion Regulation. [Article]	Zeitschrift fur Psychologie/Journal of Psychology 2017;225(3):214-222		Original Articles.	Article.	Click here for full text options	SFX	LibKey Link
968	Ovid Technologies	Journals@Ovid	01436899-201716040-00002.	Syrek, Christine J. Antoni, Conny H.	Psychological Contract Fulfillment and Employee Responses to Pay System Change: The Effects of Transformational Leadership. [Article]	Journal of Personnel Psychology 2017;16(4):172-185		Original Articles.	Article.	Click here for full text options	SFX	LibKey Link
969	Ovid Technologies	Journals@Ovid	01433346-201712000-00002.	Carvalho, Janaina Castro Nunez Donat, Julia Candia Moura, Tayse Conter de Dertelmann, Cibila de Fatima Vieira Kristensen, Christian Haag	Cognitive Screening and Clinical Symptoms in Victims of Child Maltreatment: Evidence of Intellectual Deficit in a Brazilian Sample. [Article]	Psychology & Neuroscience December 2017;10(4):372-382		Articles.	Article.	Click here for full text options	SFX	LibKey Link
970	Ovid Technologies	Journals@Ovid	01756957-201712000-00002.	Green, Joseph P. Black, Katharine N.	Meditation-Focused Attention With the MBAS and Solving Anagrams. [Article]	Psychology of Consciousness: Theory, Research, and Practice December 2017;4(4):348-366		Articles.	Article.	Click here for full text options	SFX	LibKey Link
971	Ovid Technologies	Journals@Ovid	00006823-201712000-00005.	Howard, Joshua L. Gagne, Marylene Bureau, Julien S.	Testing a Continuum Structure of Self-Determined Motivation: A Meta-Analysis. [Article]	Psychological Bulletin December 2017;143(12):1346-1377		Articles.	Article.	Click here for full text options	SFX	LibKey Link
972	Ovid Technologies	Journals@Ovid	00012097-201712000-00004.	Huang, Francis L. Eklund, Katie Cornell, Dewey G.	Authoritative School Climate, Number of Parents at Home, and Academic Achievement. [Miscellaneous Article]	School Psychology Quarterly December 2017;32(4):480-496		Empirical Studies.	Miscellaneous Article.	Click here for full text options	SFX	LibKey Link
973	Ovid Technologies	Journals@Ovid	00001326-201712000-00013.	Vitopoulos, Nina Cerswell Kielburger, Leysa Frederick, Tyler J. McKenzie, Kwame Kidd, Sean	Developing a Trauma-Informed Mental Health Group Intervention for Youth Transitioning From Homelessness. [Miscellaneous Article]	Professional Psychology - Research & Practice December 2017;48(6):499-509		Trauma.	Miscellaneous Article.	Click here for full text options	SFX	LibKey Link
974	Ovid Technologies	Journals@Ovid	00001326-201712000-00010.	Kenny, Maureen C. Abreu, Roberto L. Marchena, Marina T. Helpingstine, Claire Lopez-Griman, Angel Mathews, Ben	Legal and Clinical Guidelines for Making a Child Maltreatment Report. [Miscellaneous]	Professional Psychology - Research & Practice December 2017;48(6):469-480		Child-Pediatric.	Miscellaneous.	Click here for full text options	SFX	LibKey Link
975	Ovid Technologies	Journals@Ovid	00012030-201712000-00009.	Nazem, Sarra Forster, Jeri E. Brenner, Lisa A.	Initial Validation of the Self-Directed Violence Picture System (SDVPS). [Article]	Psychological Assessment December 2017;29(12):1496-1504		Articles.	Article.	Click here for full text options	SFX	LibKey Link
[truncated: 5,418 more rows]

## Sheet: 2. EBSCO string
#	Query	Limiters/Expanders	Last Run Via	Results
S3	S1 AND S2	Expanders - Apply equivalent subjects	Interface - EBSCOhost Research Databases	995
		Search modes - Find all my search terms	Search Screen - Advanced Search
			Database - CINAHL Plus;Education Abstracts (H.W. Wilson);ERIC
[truncated: 6 more rows]

## Sheet: 2. EBSCO Results
Article Title	Author	Journal Title	ISSN	ISBN	Publication Date	Volume	Issue	First Page	Page Count	Accession Number	DOI	Publisher	Doctype	Subjects	Keywords	Abstract	PLink
[truncated: 995 more rows]

[truncated: 14 more sheets: 3. Proquest String, 3. Proquest results, 4. ACM String, 4. ACM results, 5. IEEE String, 5. IEEE results, 6. WoS String, 6. WoS result#, 7. Scopus, 7. Scopus results, 8. Policy commons string, 8. Policy commons results, 9 Cochrane string, 9. Cochrane results]
